# Supplementary material for: 1-(3-Acetyl­phen­yl)-2-(2-oxidonaph­thalen-1-yl)diazen-1-ium
Source: Acta Crystallogr Sect E Struct Rep Online. 2013 Jun 8;69(Pt 7):o1052. doi: 10.1107/S1600536813014918 (PMC3772484; doi:10.1107/S1600536813014918)
Supplement: Supplementary file 1 [file e-69-o1052-sup1.cif]

##############################################################################
#                                                                            #
# This CIF contains the data in a paper accepted for publication in          #
# Acta Crystallographica Section E. It conforms to the requirements of       #
# Notes for Authors for Acta Crystallographica Section E, and has been       #
# peer reviewed under the auspices of the IUCr Commission on Journals.       #
#                                                                            #
# Full details of the Crystallographic Information File format               #
# are given in the paper "The Crystallographic Information File (CIF):       #
# a New Standard Archive File for Crystallography" by S. R. Hall, F. H.      #
# Allen and I. D. Brown [Acta Cryst. (1991), A47, 655-685].                  #
#                                                                            #
# The current version of the core CIF dictionary is obtainable from          #
# ftp://ftp.iucr.org/pub/cif_core.dic.                                       #
#                                                                            #
# Software is freely available for graphical display of the structure(s)     #
# in this CIF. For information consult the CIF software page                 #
# http://www.iucr.org/resources/cif/software.                                #
#                                                                            #
# This file may be used for bona fide research purposes within the           #
# scientific community so long as proper attribution is given to the journal # 
# article from which it was obtained.                                        #
#                                                                            #
##############################################################################
data_global
_audit_creation_method     'WinGX routine-INITIALISE'
_journal_date_recd_electronic     2013-05-19
_journal_date_accepted     2013-05-30
_journal_name_full     'Acta Crystallographica, Section E'
_journal_year     2013
_journal_volume     69
_journal_issue      7
_journal_page_first     o1052
_journal_page_last     o1052
_journal_paper_category     QO
_journal_paper_doi     10.1107/S1600536813014918
_journal_coeditor_code     SU2604
_publ_contact_author_name     'Bougueria, Hassiba'
_publ_contact_author_address
;
Unit\'e de Recherche de Chimie de l'Environnement et Mol\'eculaire Structurale
(CHEMS), Facult\'e des sciences exactes, D\'epartement de chimie,
Universit\'e-Mentouri, 25000 Constantine 1, Algeria
;
_publ_contact_author_email     'bougueriahassiba@gmail.com'
_publ_contact_author_fax     '00 (213) 31 57 42 52'
_publ_contact_author_phone     '00 (213) 772 87 09 89'
_publ_section_title
;
1-(3-Acetylphenyl)-2-(2-oxidonaphthalen-1-yl)diazen-1-ium
;
loop_
    _publ_author_name
    _publ_author_address
    'Bougueria, Hassiba'
;
Unit\'e de Recherche de Chimie de l'Environnement
et Mol\'eculaire Structurale (CHEMS)
D\'epartement de Chimie,
Universit\'e Mentouri de Constantine 1
25000 Constantine
Algeria
;
    'Benosmane, Ali'
;
Unit\'e de Recherche de Chimie de l'Environnement
et Mol\'eculaire Structurale (CHEMS)
D\'epartement de Chimie,
Universit\'e Mentouri de Constantine 1
25000 Constantine
Algeria
;
    'Benaouida, Mohamed Amine'
;
Unit\'e de Recherche de Chimie de l'Environnement
et Mol\'eculaire Structurale (CHEMS)
D\'epartement de Chimie,
Universit\'e Mentouri de Constantine 1
25000 Constantine
Algeria
;
    'Bouchoul, Abd El Kader'
;
Unit\'e de Recherche de Chimie de l'Environnement
et Mol\'eculaire Structurale (CHEMS)
D\'epartement de Chimie,
Universit\'e Mentouri de Constantine 1
25000 Constantine
Algeria
;
    'Bouaoud, Salah Eddine'
;
Unit\'e de Recherche de Chimie de l'Environnement
et Mol\'eculaire Structurale (CHEMS)
D\'epartement de Chimie,
Universit\'e Mentouri de Constantine 1
25000 Constantine
Algeria
;
_publ_section_synopsis     .
_computing_cell_refinement     'Bruker APEX2 (Bruker, 2006)'
data_I
_chemical_name_systematic
;
1-(3-Acetylphenyl)-2-(2-oxidonaphthalen-1-yl)diazen-1-ium
;
_chemical_formula_moiety     'C18 H14 N2 O2'
_chemical_formula_sum     'C18 H14 N2 O2'
_chemical_formula_weight     290.31
_symmetry_cell_setting     orthorhombic
_symmetry_space_group_name_H-M     'P c a 21'
_symmetry_space_group_name_Hall     'P 2c -2ac'
loop_
    _symmetry_equiv_pos_site_id
    _symmetry_equiv_pos_as_xyz
    1 x,y,z
    2 -x,-y,1/2+z
    3 1/2-x,y,1/2+z
    4 1/2+x,-y,z
_cell_length_a     15.965(5)
_cell_length_b     5.807(5)
_cell_length_c     30.185(5)
_cell_angle_alpha     90
_cell_angle_beta     90
_cell_angle_gamma     90
_cell_volume     2798(3)
_cell_formula_units_Z     8
_cell_measurement_reflns_used     8593
_cell_measurement_theta_min     2.7
_cell_measurement_theta_max     27.48
_cell_measurement_temperature     150(2)
_exptl_crystal_description     prism
_exptl_crystal_colour     red
_exptl_crystal_size_max     0.26
_exptl_crystal_size_mid     0.22
_exptl_crystal_size_min     0.17
_exptl_crystal_density_diffrn     1.378
_exptl_crystal_density_method     'Not Measured'
_exptl_crystal_F_000     1216
_exptl_absorpt_coefficient_mu     0.091
_exptl_absorpt_correction_type     multi-scan
_exptl_absorpt_process_details
;
(SADABS; Bruker, 2006)
;
_exptl_absorpt_correction_T_min     0.830
_exptl_absorpt_correction_T_max     0.985
_diffrn_ambient_temperature     150(2)
_diffrn_radiation_type     MoK\a
_diffrn_radiation_wavelength     0.71073
_diffrn_radiation_source     'fine-focus sealed tube'
_diffrn_radiation_monochromator     graphite
_diffrn_measurement_device_type     'Bruker APEXII'
_diffrn_measurement_method     'CCD rotation images, thin slices'
_diffrn_reflns_number     13123
_diffrn_reflns_av_R_equivalents     0.0278
_diffrn_reflns_av_sigmaI/netI     0.0354
_diffrn_reflns_theta_min     2.89
_diffrn_reflns_theta_max     27.50
_diffrn_reflns_theta_full     27.50
_diffrn_measured_fraction_theta_max     0.996
_diffrn_measured_fraction_theta_full     0.996
_diffrn_reflns_limit_h_min     -20
_diffrn_reflns_limit_h_max     17
_diffrn_reflns_limit_k_min     -6
_diffrn_reflns_limit_k_max     7
_diffrn_reflns_limit_l_min     -39
_diffrn_reflns_limit_l_max     23
_refine_special_details
;
Refinement on <i>F</i>^2^ for ALL reflections except those flagged by the user
for potential systematic errors. Weighted <i>R</i>-factors <i>wR</i> and all
goodnesses of fit <i>S</i> are based on <i>F</i>^2^, conventional
<i>R</i>-factors <i>R</i> are based on <i>F</i>, with <i>F</i> set to zero for
negative <i>F</i>^2^. The observed criterion of <i>F</i>^2^ > \s(<i>F</i>^2^)
is used only for calculating -<i>R</i>-factor-obs <i>etc</i>. and is not
relevant to the choice of reflections for refinement. <i>R</i>-factors based
on <i>F</i>^2^ are statistically about twice as large as those based on
<i>F</i>, and <i>R</i>-factors based on ALL data will be even larger.
;
_reflns_number_total     5097
_reflns_number_gt     4621
_reflns_threshold_expression     I>2\s(I)
_refine_ls_structure_factor_coef     Fsqd
_refine_ls_matrix_type     full
_refine_ls_R_factor_all     0.0479
_refine_ls_R_factor_gt     0.0432
_refine_ls_wR_factor_gt     0.1168
_refine_ls_wR_factor_ref     0.1203
_refine_ls_goodness_of_fit_ref     1.031
_refine_ls_restrained_S_all     1.031
_refine_ls_number_reflns     5097
_refine_ls_number_parameters     399
_refine_ls_number_restraints     1
_refine_ls_hydrogen_treatment     constr
_refine_ls_weighting_scheme     calc
_refine_ls_weighting_details
         'calc w=1/[\s^2^(Fo^2^)+(0.0760P)^2^+0.6139P] where P=(Fo^2^+2Fc^2^)/3'
_atom_sites_solution_hydrogens     geom
_atom_sites_solution_primary     direct
_atom_sites_solution_secondary     difmap
_refine_ls_shift/su_max     0.000
_refine_ls_shift/su_mean     0.000
_refine_diff_density_max     0.240
_refine_diff_density_min     -0.217
_refine_ls_extinction_method     none
loop_
    _atom_type_symbol
    _atom_type_description
    _atom_type_scat_dispersion_real
    _atom_type_scat_dispersion_imag
    _atom_type_scat_source
    C C 0.0033 0.0016 'International Tables Vol C Tables 4.2.6.8 and 6.1.1.4'
    H H 0 0 'International Tables Vol C Tables 4.2.6.8 and 6.1.1.4'
    N N 0.0061 0.0033 'International Tables Vol C Tables 4.2.6.8 and 6.1.1.4'
    O O 0.0106 0.006 'International Tables Vol C Tables 4.2.6.8 and 6.1.1.4'
_computing_data_collection     'APEX2 (Bruker, 2006)'
_computing_cell_refinement     'SAINT (Bruker, 2006)'
_computing_data_reduction     'SAINT (Bruker, 2006)'
_computing_structure_solution     'SIR97 (Altomare <i>et al.</i>, 1999)'
_computing_structure_refinement     'SHELXL97 (Sheldrick, 2008)'
_computing_molecular_graphics     'PLATON (Spek, 2009)'
_computing_publication_material
;
WinGX (Farrugia, 2012)
;
loop_
    _atom_site_type_symbol
    _atom_site_label
    _atom_site_fract_x
    _atom_site_fract_y
    _atom_site_fract_z
    _atom_site_U_iso_or_equiv
    _atom_site_thermal_displace_type
    _atom_site_calc_flag
    _atom_site_refinement_flags
    _atom_site_occupancy
    O O1 0.88455(10) 0.0348(3) 0.91871(6) 0.0302(5) Uani . . 1.000
    O O22 0.46944(10) 0.5866(3) 0.85810(8) 0.0412(7) Uani . . 1.000
    N N12 0.71060(12) 0.1448(3) 0.91349(6) 0.0196(5) Uani . . 1.000
    N N13 0.76073(11) 0.2825(3) 0.89137(6) 0.0205(5) Uani . . 1.000
    C C2 0.83087(14) -0.0922(4) 0.93640(8) 0.0221(6) Uani . . 1.000
    C C3 0.85443(15) -0.3073(4) 0.95777(8) 0.0257(7) Uani . . 1.000
    C C4 0.79693(15) -0.4408(4) 0.97746(9) 0.0244(7) Uani . . 1.000
    C C5 0.70855(14) -0.3830(4) 0.97893(7) 0.0214(6) Uani . . 1.000
    C C6 0.65146(16) -0.5256(4) 1.00018(8) 0.0266(7) Uani . . 1.000
    C C7 0.56723(16) -0.4703(4) 1.00171(9) 0.0296(7) Uani . . 1.000
    C C8 0.53960(15) -0.2689(4) 0.98130(9) 0.0279(7) Uani . . 1.000
    C C9 0.59476(15) -0.1250(4) 0.95991(8) 0.0237(6) Uani . . 1.000
    C C10 0.68068(14) -0.1781(4) 0.95840(7) 0.0186(6) Uani . . 1.000
    C C11 0.74111(14) -0.0333(4) 0.93559(8) 0.0199(6) Uani . . 1.000
    C C14 0.72637(14) 0.4698(4) 0.86804(8) 0.0183(6) Uani . . 1.000
    C C15 0.78104(13) 0.6187(4) 0.84599(8) 0.0214(6) Uani . . 1.000
    C C16 0.74934(15) 0.8061(4) 0.82347(8) 0.0228(7) Uani . . 1.000
    C C17 0.66327(14) 0.8496(4) 0.82345(8) 0.0224(6) Uani . . 1.000
    C C18 0.60908(13) 0.7014(4) 0.84491(8) 0.0191(6) Uani . . 1.000
    C C19 0.64032(13) 0.5082(4) 0.86734(8) 0.0195(6) Uani . . 1.000
    C C20 0.51564(14) 0.7373(4) 0.84465(8) 0.0251(6) Uani . . 1.000
    C C21 0.48199(16) 0.9589(5) 0.82685(10) 0.0382(9) Uani . . 1.000
    O O31 0.93956(10) 0.5296(3) 0.64568(7) 0.0307(5) Uani . . 1.000
    O O52 0.52562(10) 1.0856(3) 0.70523(8) 0.0406(6) Uani . . 1.000
    N N42 0.76561(11) 0.6405(3) 0.65143(7) 0.0201(5) Uani . . 1.000
    N N43 0.81623(11) 0.7766(3) 0.67337(6) 0.0214(5) Uani . . 1.000
    C C32 0.88584(14) 0.4026(4) 0.62827(8) 0.0229(6) Uani . . 1.000
    C C33 0.90840(15) 0.1882(4) 0.60672(8) 0.0254(7) Uani . . 1.000
    C C34 0.85114(15) 0.0550(4) 0.58701(8) 0.0258(7) Uani . . 1.000
    C C35 0.76317(15) 0.1131(4) 0.58568(8) 0.0213(6) Uani . . 1.000
    C C36 0.70485(16) -0.0288(4) 0.56436(9) 0.0277(7) Uani . . 1.000
    C C37 0.62120(17) 0.0288(5) 0.56317(9) 0.0304(8) Uani . . 1.000
    C C38 0.59387(15) 0.2310(4) 0.58362(9) 0.0290(7) Uani . . 1.000
    C C39 0.64969(14) 0.3723(4) 0.60486(8) 0.0238(7) Uani . . 1.000
    C C40 0.73576(14) 0.3193(4) 0.60642(8) 0.0210(6) Uani . . 1.000
    C C41 0.79672(14) 0.4629(4) 0.62934(8) 0.0192(6) Uani . . 1.000
    C C44 0.78179(14) 0.9636(4) 0.69705(7) 0.0194(6) Uani . . 1.000
    C C45 0.83625(14) 1.1076(4) 0.72006(8) 0.0226(6) Uani . . 1.000
    C C46 0.80436(15) 1.2942(4) 0.74318(8) 0.0244(7) Uani . . 1.000
    C C47 0.71858(15) 1.3399(4) 0.74312(8) 0.0236(7) Uani . . 1.000
    C C48 0.66479(14) 1.1958(4) 0.71987(7) 0.0208(6) Uani . . 1.000
    C C49 0.69584(13) 1.0051(4) 0.69702(8) 0.0202(6) Uani . . 1.000
    C C50 0.57227(15) 1.2340(4) 0.71913(9) 0.0258(7) Uani . . 1.000
    C C51 0.53792(18) 1.4575(5) 0.73668(11) 0.0427(9) Uani . . 1.000
    H H3 0.91030 -0.35290 0.95780 0.0310 Uiso calc R 1.000
    H H4 0.81450 -0.57680 0.99080 0.0290 Uiso calc R 1.000
    H H6 0.67010 -0.66030 1.01360 0.0320 Uiso calc R 1.000
    H H7 0.52950 -0.56640 1.01620 0.0360 Uiso calc R 1.000
    H H8 0.48300 -0.23120 0.98220 0.0330 Uiso calc R 1.000
    H H9 0.57510 0.00840 0.94640 0.0280 Uiso calc R 1.000
    H H13 0.81390 0.25850 0.89120 0.0250 Uiso calc R 1.000
    H H15 0.83840 0.59160 0.84650 0.0260 Uiso calc R 1.000
    H H16 0.78540 0.90390 0.80830 0.0270 Uiso calc R 1.000
    H H17 0.64240 0.97870 0.80890 0.0270 Uiso calc R 1.000
    H H19 0.60400 0.40710 0.88160 0.0230 Uiso calc R 1.000
    H H21A 0.42250 0.96430 0.83130 0.0570 Uiso calc R 1.000
    H H21B 0.49410 0.96930 0.79580 0.0570 Uiso calc R 1.000
    H H21C 0.50780 1.08560 0.84210 0.0570 Uiso calc R 1.000
    H H33 0.96420 0.14220 0.60660 0.0300 Uiso calc R 1.000
    H H34 0.86870 -0.08090 0.57360 0.0310 Uiso calc R 1.000
    H H36 0.72290 -0.16390 0.55080 0.0330 Uiso calc R 1.000
    H H37 0.58310 -0.06660 0.54880 0.0370 Uiso calc R 1.000
    H H38 0.53740 0.27010 0.58280 0.0350 Uiso calc R 1.000
    H H39 0.63040 0.50570 0.61850 0.0290 Uiso calc R 1.000
    H H43 0.86940 0.75250 0.67330 0.0260 Uiso calc R 1.000
    H H45 0.89360 1.07890 0.71990 0.0270 Uiso calc R 1.000
    H H46 0.84050 1.38980 0.75890 0.0290 Uiso calc R 1.000
    H H47 0.69750 1.46590 0.75850 0.0280 Uiso calc R 1.000
    H H49 0.65960 0.90700 0.68200 0.0240 Uiso calc R 1.000
    H H51A 0.47800 1.45710 0.73420 0.0640 Uiso calc R 1.000
    H H51B 0.56040 1.58330 0.71980 0.0640 Uiso calc R 1.000
    H H51C 0.55350 1.47470 0.76720 0.0640 Uiso calc R 1.000
loop_
    _atom_site_aniso_label
    _atom_site_aniso_U_11
    _atom_site_aniso_U_22
    _atom_site_aniso_U_33
    _atom_site_aniso_U_12
    _atom_site_aniso_U_13
    _atom_site_aniso_U_23
    O1 0.0210(8) 0.0295(9) 0.0401(10) -0.0016(7) -0.0002(8) 0.0022(8)
    O22 0.0175(8) 0.0353(10) 0.0707(15) -0.0053(7) -0.0001(9) 0.0051(10)
    N12 0.0225(9) 0.0152(8) 0.0211(9) -0.0013(7) -0.0015(8) -0.0018(7)
    N13 0.0177(9) 0.0172(8) 0.0266(10) -0.0001(7) 0.0003(8) 0.0001(8)
    C2 0.0202(11) 0.0211(10) 0.0250(12) 0.0014(9) -0.0047(9) -0.0037(10)
    C3 0.0225(11) 0.0243(11) 0.0304(13) 0.0067(9) -0.0079(10) -0.0060(10)
    C4 0.0276(12) 0.0204(11) 0.0252(13) 0.0072(10) -0.0093(10) -0.0006(9)
    C5 0.0285(12) 0.0176(10) 0.0181(11) 0.0010(9) -0.0042(9) -0.0027(9)
    C6 0.0331(13) 0.0217(11) 0.0251(12) 0.0008(10) -0.0053(10) 0.0023(10)
    C7 0.0312(13) 0.0289(12) 0.0287(13) -0.0090(10) -0.0001(10) 0.0058(11)
    C8 0.0211(10) 0.0292(11) 0.0333(13) -0.0021(10) -0.0004(10) 0.0014(10)
    C9 0.0252(11) 0.0216(10) 0.0243(11) 0.0017(9) -0.0004(9) -0.0004(10)
    C10 0.0212(11) 0.0171(10) 0.0175(10) 0.0024(9) -0.0032(9) -0.0044(9)
    C11 0.0223(10) 0.0162(10) 0.0212(11) 0.0022(8) -0.0025(9) -0.0031(9)
    C14 0.0197(11) 0.0153(9) 0.0198(11) 0.0009(8) -0.0024(9) -0.0031(9)
    C15 0.0158(10) 0.0228(10) 0.0255(11) -0.0005(8) -0.0010(9) -0.0045(9)
    C16 0.0229(11) 0.0212(11) 0.0243(12) -0.0050(9) 0.0019(10) 0.0012(10)
    C17 0.0268(11) 0.0189(10) 0.0215(11) -0.0013(9) -0.0030(10) -0.0001(9)
    C18 0.0140(10) 0.0217(10) 0.0216(11) 0.0012(8) -0.0016(9) -0.0024(9)
    C19 0.0172(10) 0.0172(9) 0.0241(11) -0.0030(8) 0.0005(9) -0.0024(8)
    C20 0.0178(10) 0.0304(11) 0.0272(12) -0.0008(9) -0.0006(9) -0.0027(11)
    C21 0.0233(12) 0.0479(16) 0.0433(17) 0.0109(12) 0.0039(11) 0.0118(13)
    O31 0.0209(8) 0.0282(8) 0.0431(11) 0.0002(7) 0.0030(8) -0.0024(8)
    O52 0.0210(9) 0.0365(10) 0.0644(14) -0.0070(8) 0.0033(9) -0.0079(10)
    N42 0.0232(9) 0.0151(8) 0.0221(9) 0.0016(7) 0.0019(8) 0.0022(8)
    N43 0.0192(9) 0.0184(8) 0.0266(10) 0.0016(7) 0.0022(8) 0.0012(8)
    C32 0.0222(10) 0.0210(10) 0.0254(12) 0.0023(9) 0.0037(9) 0.0052(9)
    C33 0.0216(11) 0.0241(11) 0.0305(13) 0.0067(9) 0.0057(10) 0.0021(10)
    C34 0.0317(12) 0.0191(10) 0.0265(12) 0.0074(10) 0.0090(10) 0.0012(9)
    C35 0.0244(12) 0.0182(10) 0.0212(11) 0.0021(9) 0.0062(9) 0.0021(10)
    C36 0.0375(14) 0.0197(11) 0.0258(12) -0.0011(10) 0.0059(10) -0.0031(10)
    C37 0.0320(13) 0.0283(12) 0.0310(14) -0.0043(11) 0.0030(11) -0.0041(11)
    C38 0.0251(12) 0.0312(12) 0.0308(13) 0.0004(10) 0.0019(11) -0.0018(11)
    C39 0.0214(11) 0.0221(11) 0.0279(12) 0.0020(9) 0.0032(10) -0.0042(10)
    C40 0.0257(12) 0.0167(10) 0.0207(11) 0.0021(9) 0.0045(9) 0.0019(9)
    C41 0.0195(10) 0.0167(10) 0.0213(12) 0.0024(8) 0.0041(9) 0.0040(9)
    C44 0.0219(10) 0.0169(9) 0.0194(11) 0.0009(8) 0.0040(9) 0.0023(9)
    C45 0.0174(10) 0.0245(10) 0.0260(12) -0.0010(9) -0.0006(9) 0.0005(9)
    C46 0.0226(11) 0.0239(11) 0.0266(12) -0.0047(9) -0.0029(9) -0.0033(10)
    C47 0.0246(12) 0.0204(10) 0.0257(12) 0.0014(9) 0.0029(10) -0.0033(10)
    C48 0.0216(11) 0.0207(10) 0.0200(11) -0.0006(9) 0.0034(9) 0.0023(9)
    C49 0.0207(11) 0.0175(9) 0.0224(12) -0.0025(8) 0.0019(9) 0.0001(9)
    C50 0.0204(12) 0.0296(12) 0.0274(13) 0.0010(10) 0.0045(10) -0.0001(11)
    C51 0.0296(13) 0.0503(16) 0.0483(19) 0.0136(13) -0.0070(13) -0.0217(14)
_geom_special_details
;
Bond distances, angles <i>etc</i>. have been calculated using the rounded
fractional coordinates. All su's are estimated from the variances of the
(full) variance-covariance matrix. The cell e.s.d.'s are taken into account in
the estimation of distances, angles and torsion angles
;
loop_
    _geom_bond_atom_site_label_1
    _geom_bond_atom_site_label_2
    _geom_bond_site_symmetry_1
    _geom_bond_site_symmetry_2
    _geom_bond_distance
    _geom_bond_publ_flag
    O1 C2 . . 1.250(3) no
    O22 C20 . . 1.214(3) no
    O31 C32 . . 1.247(3) no
    O52 C50 . . 1.214(3) no
    N12 C11 . . 1.324(3) no
    N12 N13 . . 1.314(3) no
    N13 C14 . . 1.407(3) no
    N13 H13 . . 0.8600 no
    N42 N43 . . 1.310(3) no
    N42 C41 . . 1.325(3) no
    N43 C44 . . 1.412(3) no
    N43 H43 . . 0.8600 no
    C2 C11 . . 1.474(3) no
    C2 C3 . . 1.455(4) no
    C3 C4 . . 1.341(4) no
    C4 C5 . . 1.451(4) no
    C5 C10 . . 1.413(3) no
    C5 C6 . . 1.389(4) no
    C6 C7 . . 1.383(4) no
    C7 C8 . . 1.394(4) no
    C8 C9 . . 1.375(4) no
    C9 C10 . . 1.407(3) no
    C10 C11 . . 1.453(3) no
    C14 C19 . . 1.392(3) no
    C14 C15 . . 1.397(3) no
    C15 C16 . . 1.379(4) no
    C16 C17 . . 1.397(3) no
    C17 C18 . . 1.382(3) no
    C18 C19 . . 1.402(3) no
    C18 C20 . . 1.506(3) no
    C20 C21 . . 1.494(4) no
    C3 H3 . . 0.9300 no
    C4 H4 . . 0.9300 no
    C6 H6 . . 0.9300 no
    C7 H7 . . 0.9300 no
    C8 H8 . . 0.9300 no
    C9 H9 . . 0.9300 no
    C15 H15 . . 0.9300 no
    C16 H16 . . 0.9300 no
    C17 H17 . . 0.9300 no
    C19 H19 . . 0.9300 no
    C21 H21B . . 0.9600 no
    C21 H21C . . 0.9600 no
    C21 H21A . . 0.9600 no
    C32 C33 . . 1.450(4) no
    C32 C41 . . 1.466(3) no
    C33 C34 . . 1.337(4) no
    C34 C35 . . 1.445(4) no
    C35 C40 . . 1.420(4) no
    C35 C36 . . 1.400(4) no
    C36 C37 . . 1.377(4) no
    C37 C38 . . 1.397(4) no
    C38 C39 . . 1.371(4) no
    C39 C40 . . 1.409(3) no
    C40 C41 . . 1.456(3) no
    C44 C45 . . 1.392(3) no
    C44 C49 . . 1.393(3) no
    C45 C46 . . 1.386(4) no
    C46 C47 . . 1.395(4) no
    C47 C48 . . 1.389(3) no
    C48 C50 . . 1.494(4) no
    C48 C49 . . 1.396(3) no
    C50 C51 . . 1.505(4) no
    C33 H33 . . 0.9300 no
    C34 H34 . . 0.9300 no
    C36 H36 . . 0.9300 no
    C37 H37 . . 0.9300 no
    C38 H38 . . 0.9300 no
    C39 H39 . . 0.9300 no
    C45 H45 . . 0.9300 no
    C46 H46 . . 0.9300 no
    C47 H47 . . 0.9300 no
    C49 H49 . . 0.9300 no
    C51 H51A . . 0.9600 no
    C51 H51B . . 0.9600 no
    C51 H51C . . 0.9600 no
loop_
    _geom_contact_atom_site_label_1
    _geom_contact_atom_site_label_2
    _geom_contact_distance
    _geom_contact_site_symmetry_1
    _geom_contact_site_symmetry_2
    _geom_contact_publ_flag
    O1 N12 2.854(4) . . no
    O1 N13 2.580(3) . . no
    O1 C20 3.336(4) . 4_565 no
    O1 O22 3.165(4) . 4_565 no
    O1 C8 3.398(4) . 4_555 no
    O1 C21 3.180(4) . 4_565 no
    O22 C15 3.256(4) . 4_465 no
    O22 O1 3.165(4) . 4_465 no
    O31 N42 2.856(3) . . no
    O31 N43 2.575(3) . . no
    O31 C50 3.360(4) . 4_575 no
    O31 C51 3.165(5) . 4_575 no
    O31 O52 3.180(4) . 4_575 no
    O31 C38 3.393(4) . 4_565 no
    O52 C45 3.256(4) . 4_475 no
    O52 O31 3.180(4) . 4_475 no
    O1 H21A 2.7100 . 4_565 no
    O1 H8 2.7300 . 4_555 no
    O1 H13 1.9100 . . no
    O22 H19 2.4900 . . no
    O22 H15 2.3600 . 4_465 no
    O22 H13 2.8200 . 4_465 no
    O31 H43 1.9000 . . no
    O31 H38 2.7200 . 4_565 no
    O31 H51A 2.7400 . 4_575 no
    O52 H45 2.3600 . 4_475 no
    O52 H21B 2.8600 . . no
    O52 H49 2.4800 . . no
    O52 H43 2.8300 . 4_475 no
    N12 O1 2.854(4) . . no
    N12 C4 3.379(4) . 1_565 no
    N12 C5 3.380(4) . 1_565 no
    N12 C17 3.301(4) . 1_545 no
    N12 C6 3.377(4) . 1_565 no
    N12 C16 3.411(4) . 1_545 no
    N13 C4 3.110(4) . 1_565 no
    N13 C5 3.384(4) . 1_565 no
    N13 O1 2.580(3) . . no
    N13 C16 3.448(4) . 1_545 no
    N42 C47 3.357(4) . 1_545 no
    N42 O31 2.856(3) . . no
    N42 C36 3.397(4) . 1_565 no
    N42 C35 3.387(4) . 1_565 no
    N42 C34 3.382(4) . 1_565 no
    N43 C35 3.397(4) . 1_565 no
    N43 O31 2.575(3) . . no
    N43 C34 3.118(4) . 1_565 no
    N12 H9 2.5100 . . no
    N12 H19 2.4800 . . no
    N42 H39 2.5000 . . no
    N42 H49 2.4700 . . no
    C2 C15 3.301(4) . 1_545 no
    C3 C15 3.598(5) . 1_545 no
    C4 N13 3.110(4) . 1_545 no
    C4 C14 3.528(5) . 1_545 no
    C4 N12 3.379(4) . 1_545 no
    C4 C36 3.550(5) . 3_655 no
    C5 N13 3.384(4) . 1_545 no
    C5 N12 3.380(4) . 1_545 no
    C5 C36 3.577(5) . 3_655 no
    C5 C14 3.466(4) . 1_545 no
    C5 C19 3.596(4) . 1_545 no
    C6 C35 3.595(5) . 3_645 no
    C6 N12 3.377(4) . 1_545 no
    C6 C34 3.578(5) . 3_645 no
    C8 O1 3.398(4) . 4_455 no
    C9 C19 3.588(5) . 1_545 no
    C10 C19 3.360(4) . 1_545 no
    C10 C14 3.486(4) . 1_545 no
    C11 C14 3.541(5) . 1_545 no
    C11 C16 3.513(5) . 1_545 no
    C11 C15 3.436(4) . 1_545 no
    C14 C4 3.528(5) . 1_565 no
    C14 C5 3.466(4) . 1_565 no
    C14 C11 3.541(5) . 1_565 no
    C14 C10 3.486(4) . 1_565 no
    C15 C3 3.598(5) . 1_565 no
    C15 O22 3.256(4) . 4_565 no
    C15 C2 3.301(4) . 1_565 no
    C15 C11 3.436(4) . 1_565 no
    C16 N13 3.448(4) . 1_565 no
    C16 C11 3.513(5) . 1_565 no
    C16 N12 3.411(4) . 1_565 no
    C17 N12 3.301(4) . 1_565 no
    C19 C5 3.596(4) . 1_565 no
    C19 C10 3.360(4) . 1_565 no
    C19 C9 3.588(5) . 1_565 no
    C20 O1 3.336(4) . 4_465 no
    C21 O1 3.180(4) . 4_465 no
    C32 C45 3.352(4) . 1_545 no
    C34 N42 3.382(4) . 1_545 no
    C34 C6 3.578(5) . 3_664 no
    C34 N43 3.118(4) . 1_545 no
    C34 C44 3.541(4) . 1_545 no
    C35 C44 3.485(4) . 1_545 no
    C35 C6 3.595(5) . 3_664 no
    C35 N43 3.397(4) . 1_545 no
    C35 N42 3.387(4) . 1_545 no
    C35 C49 3.584(5) . 1_545 no
    C36 N42 3.397(4) . 1_545 no
    C36 C5 3.577(5) . 3_654 no
    C36 C4 3.550(5) . 3_654 no
    C38 O31 3.393(4) . 4_465 no
    C39 C49 3.582(5) . 1_545 no
    C40 C49 3.349(4) . 1_545 no
    C40 C44 3.506(4) . 1_545 no
    C41 C45 3.486(5) . 1_545 no
    C41 C46 3.575(5) . 1_545 no
    C41 C44 3.555(4) . 1_545 no
    C44 C40 3.506(4) . 1_565 no
    C44 C41 3.555(4) . 1_565 no
    C44 C34 3.541(4) . 1_565 no
    C44 C35 3.485(4) . 1_565 no
    C45 C32 3.352(4) . 1_565 no
    C45 C41 3.486(5) . 1_565 no
    C45 O52 3.256(4) . 4_575 no
    C46 C41 3.575(5) . 1_565 no
    C47 N42 3.357(4) . 1_565 no
    C49 C39 3.582(5) . 1_565 no
    C49 C35 3.584(5) . 1_565 no
    C49 C40 3.349(4) . 1_565 no
    C50 O31 3.360(4) . 4_475 no
    C51 O31 3.165(5) . 4_475 no
    C2 H13 2.4700 . . no
    C4 H36 2.7500 . 3_655 no
    C5 H36 2.7400 . 3_655 no
    C7 H3 3.0100 . 4_445 no
    C8 H3 3.1000 . 4_445 no
    C15 H46 3.0900 . 1_545 no
    C15 H47 3.0900 . 1_545 no
    C16 H21A 3.0800 . 4_575 no
    C16 H47 2.9000 . 1_545 no
    C17 H21C 2.8900 . . no
    C17 H21B 2.9100 . . no
    C17 H47 3.0200 . 1_545 no
    C18 H51C 2.8300 . 1_545 no
    C20 H51C 2.8600 . 1_545 no
    C21 H17 2.6200 . . no
    C32 H43 2.4600 . . no
    C34 H6 2.7900 . 3_664 no
    C35 H6 2.7600 . 3_664 no
    C37 H33 3.0000 . 4_455 no
    C38 H33 3.0800 . 4_455 no
    C45 H16 3.0300 . . no
    C46 H16 3.0200 . . no
    C47 H51C 2.8400 . . no
    C47 H51B 2.9800 . . no
    C48 H17 2.9900 . . no
    C50 H21B 3.0500 . . no
    C51 H47 2.6300 . . no
    H3 C7 3.0100 . 4_545 no
    H3 C8 3.1000 . 4_545 no
    H4 H6 2.4500 . . no
    H6 H4 2.4500 . . no
    H6 C34 2.7900 . 3_645 no
    H6 C35 2.7600 . 3_645 no
    H8 O1 2.7300 . 4_455 no
    H9 N12 2.5100 . . no
    H13 C2 2.4700 . . no
    H13 H15 2.3900 . . no
    H13 O22 2.8200 . 4_565 no
    H13 O1 1.9100 . . no
    H15 H13 2.3900 . . no
    H15 O22 2.3600 . 4_565 no
    H16 C46 3.0200 . . no
    H16 H21A 2.4200 . 4_575 no
    H16 C45 3.0300 . . no
    H17 C21 2.6200 . . no
    H17 C48 2.9900 . . no
    H17 H21B 2.4000 . . no
    H17 H21C 2.4500 . . no
    H19 O22 2.4900 . . no
    H19 N12 2.4800 . . no
    H21A O1 2.7100 . 4_465 no
    H21A H16 2.4200 . 4_475 no
    H21A C16 3.0800 . 4_475 no
    H21B C17 2.9100 . . no
    H21B C50 3.0500 . . no
    H21B O52 2.8600 . . no
    H21B H17 2.4000 . . no
    H21C C17 2.8900 . . no
    H21C H17 2.4500 . . no
    H33 C37 3.0000 . 4_555 no
    H33 C38 3.0800 . 4_555 no
    H34 H36 2.4700 . . no
    H36 H34 2.4700 . . no
    H36 C4 2.7500 . 3_654 no
    H36 C5 2.7400 . 3_654 no
    H38 O31 2.7200 . 4_465 no
    H39 N42 2.5000 . . no
    H43 O31 1.9000 . . no
    H43 C32 2.4600 . . no
    H43 H45 2.3900 . . no
    H43 O52 2.8300 . 4_575 no
    H45 H43 2.3900 . . no
    H45 O52 2.3600 . 4_575 no
    H46 C15 3.0900 . 1_565 no
    H46 H51A 2.4800 . 4_585 no
    H47 C15 3.0900 . 1_565 no
    H47 C16 2.9000 . 1_565 no
    H47 C17 3.0200 . 1_565 no
    H47 C51 2.6300 . . no
    H47 H51B 2.5700 . . no
    H47 H51C 2.3100 . . no
    H49 O52 2.4800 . . no
    H49 N42 2.4700 . . no
    H51A O31 2.7400 . 4_475 no
    H51A H46 2.4800 . 4_485 no
    H51B C47 2.9800 . . no
    H51B H47 2.5700 . . no
    H51C C18 2.8300 . 1_565 no
    H51C C20 2.8600 . 1_565 no
    H51C C47 2.8400 . . no
    H51C H47 2.3100 . . no
loop_
    _geom_angle_atom_site_label_1
    _geom_angle_atom_site_label_2
    _geom_angle_atom_site_label_3
    _geom_angle_site_symmetry_1
    _geom_angle_site_symmetry_2
    _geom_angle_site_symmetry_3
    _geom_angle
    _geom_angle_publ_flag
    N13 N12 C11 . . . 120.50(19) no
    N12 N13 C14 . . . 119.17(18) no
    N12 N13 H13 . . . 120.00 no
    C14 N13 H13 . . . 120.00 no
    N43 N42 C41 . . . 119.53(18) no
    N42 N43 C44 . . . 118.67(17) no
    N42 N43 H43 . . . 121.00 no
    C44 N43 H43 . . . 121.00 no
    O1 C2 C11 . . . 121.5(2) no
    O1 C2 C3 . . . 121.2(2) no
    C3 C2 C11 . . . 117.3(2) no
    C2 C3 C4 . . . 121.1(2) no
    C3 C4 C5 . . . 123.1(2) no
    C4 C5 C6 . . . 121.0(2) no
    C6 C5 C10 . . . 119.9(2) no
    C4 C5 C10 . . . 119.2(2) no
    C5 C6 C7 . . . 121.0(2) no
    C6 C7 C8 . . . 119.2(2) no
    C7 C8 C9 . . . 121.0(2) no
    C8 C9 C10 . . . 120.4(2) no
    C5 C10 C9 . . . 118.5(2) no
    C5 C10 C11 . . . 119.1(2) no
    C9 C10 C11 . . . 122.4(2) no
    C2 C11 C10 . . . 120.2(2) no
    N12 C11 C2 . . . 123.2(2) no
    N12 C11 C10 . . . 116.5(2) no
    C15 C14 C19 . . . 120.7(2) no
    N13 C14 C19 . . . 121.1(2) no
    N13 C14 C15 . . . 118.24(19) no
    C14 C15 C16 . . . 119.6(2) no
    C15 C16 C17 . . . 120.3(2) no
    C16 C17 C18 . . . 120.2(2) no
    C19 C18 C20 . . . 117.8(2) no
    C17 C18 C20 . . . 122.1(2) no
    C17 C18 C19 . . . 120.1(2) no
    C14 C19 C18 . . . 119.1(2) no
    C18 C20 C21 . . . 118.5(2) no
    O22 C20 C18 . . . 120.0(2) no
    O22 C20 C21 . . . 121.5(2) no
    C4 C3 H3 . . . 119.00 no
    C2 C3 H3 . . . 120.00 no
    C3 C4 H4 . . . 118.00 no
    C5 C4 H4 . . . 118.00 no
    C5 C6 H6 . . . 120.00 no
    C7 C6 H6 . . . 119.00 no
    C6 C7 H7 . . . 120.00 no
    C8 C7 H7 . . . 120.00 no
    C9 C8 H8 . . . 120.00 no
    C7 C8 H8 . . . 119.00 no
    C8 C9 H9 . . . 120.00 no
    C10 C9 H9 . . . 120.00 no
    C16 C15 H15 . . . 120.00 no
    C14 C15 H15 . . . 120.00 no
    C17 C16 H16 . . . 120.00 no
    C15 C16 H16 . . . 120.00 no
    C18 C17 H17 . . . 120.00 no
    C16 C17 H17 . . . 120.00 no
    C14 C19 H19 . . . 120.00 no
    C18 C19 H19 . . . 120.00 no
    H21A C21 H21C . . . 109.00 no
    H21B C21 H21C . . . 109.00 no
    H21A C21 H21B . . . 110.00 no
    C20 C21 H21A . . . 109.00 no
    C20 C21 H21B . . . 109.00 no
    C20 C21 H21C . . . 109.00 no
    C33 C32 C41 . . . 117.1(2) no
    O31 C32 C41 . . . 121.1(2) no
    O31 C32 C33 . . . 121.7(2) no
    C32 C33 C34 . . . 121.8(2) no
    C33 C34 C35 . . . 122.8(2) no
    C34 C35 C36 . . . 121.5(2) no
    C34 C35 C40 . . . 119.0(2) no
    C36 C35 C40 . . . 119.6(2) no
    C35 C36 C37 . . . 120.9(2) no
    C36 C37 C38 . . . 119.7(2) no
    C37 C38 C39 . . . 120.5(2) no
    C38 C39 C40 . . . 121.3(2) no
    C35 C40 C39 . . . 118.0(2) no
    C35 C40 C41 . . . 119.1(2) no
    C39 C40 C41 . . . 122.9(2) no
    N42 C41 C32 . . . 124.1(2) no
    C32 C41 C40 . . . 120.1(2) no
    N42 C41 C40 . . . 115.7(2) no
    N43 C44 C49 . . . 121.1(2) no
    C45 C44 C49 . . . 120.8(2) no
    N43 C44 C45 . . . 118.1(2) no
    C44 C45 C46 . . . 119.4(2) no
    C45 C46 C47 . . . 120.6(2) no
    C46 C47 C48 . . . 119.5(2) no
    C49 C48 C50 . . . 117.5(2) no
    C47 C48 C49 . . . 120.5(2) no
    C47 C48 C50 . . . 122.0(2) no
    C44 C49 C48 . . . 119.1(2) no
    C48 C50 C51 . . . 118.9(2) no
    O52 C50 C48 . . . 120.4(2) no
    O52 C50 C51 . . . 120.7(2) no
    C32 C33 H33 . . . 119.00 no
    C34 C33 H33 . . . 119.00 no
    C33 C34 H34 . . . 119.00 no
    C35 C34 H34 . . . 119.00 no
    C35 C36 H36 . . . 119.00 no
    C37 C36 H36 . . . 120.00 no
    C36 C37 H37 . . . 120.00 no
    C38 C37 H37 . . . 120.00 no
    C37 C38 H38 . . . 120.00 no
    C39 C38 H38 . . . 120.00 no
    C38 C39 H39 . . . 119.00 no
    C40 C39 H39 . . . 119.00 no
    C44 C45 H45 . . . 120.00 no
    C46 C45 H45 . . . 120.00 no
    C45 C46 H46 . . . 120.00 no
    C47 C46 H46 . . . 120.00 no
    C46 C47 H47 . . . 120.00 no
    C48 C47 H47 . . . 120.00 no
    C44 C49 H49 . . . 120.00 no
    C48 C49 H49 . . . 120.00 no
    C50 C51 H51A . . . 109.00 no
    C50 C51 H51B . . . 109.00 no
    C50 C51 H51C . . . 109.00 no
    H51A C51 H51B . . . 109.00 no
    H51A C51 H51C . . . 109.00 no
    H51B C51 H51C . . . 109.00 no
loop_
    _geom_torsion_atom_site_label_1
    _geom_torsion_atom_site_label_2
    _geom_torsion_atom_site_label_3
    _geom_torsion_atom_site_label_4
    _geom_torsion_site_symmetry_1
    _geom_torsion_site_symmetry_2
    _geom_torsion_site_symmetry_3
    _geom_torsion_site_symmetry_4
    _geom_torsion
    _geom_torsion_publ_flag
    C11 N12 N13 C14 . . . . 179.7(2) no
    N13 N12 C11 C2 . . . . -1.2(3) no
    N13 N12 C11 C10 . . . . -178.94(19) no
    N12 N13 C14 C15 . . . . 177.8(2) no
    N12 N13 C14 C19 . . . . -1.3(3) no
    C41 N42 N43 C44 . . . . -179.4(2) no
    N43 N42 C41 C32 . . . . 1.3(3) no
    N43 N42 C41 C40 . . . . 179.2(2) no
    N42 N43 C44 C45 . . . . -179.7(2) no
    N42 N43 C44 C49 . . . . -0.5(3) no
    C3 C2 C11 C10 . . . . 4.6(3) no
    O1 C2 C11 N12 . . . . 5.5(4) no
    O1 C2 C3 C4 . . . . 178.7(2) no
    C11 C2 C3 C4 . . . . -2.7(4) no
    O1 C2 C11 C10 . . . . -176.8(2) no
    C3 C2 C11 N12 . . . . -173.1(2) no
    C2 C3 C4 C5 . . . . 0.1(4) no
    C3 C4 C5 C6 . . . . -179.3(2) no
    C3 C4 C5 C10 . . . . 0.7(4) no
    C4 C5 C10 C11 . . . . 1.3(3) no
    C4 C5 C6 C7 . . . . 179.8(2) no
    C6 C5 C10 C9 . . . . -0.4(3) no
    C6 C5 C10 C11 . . . . -178.8(2) no
    C10 C5 C6 C7 . . . . -0.1(3) no
    C4 C5 C10 C9 . . . . 179.7(2) no
    C5 C6 C7 C8 . . . . 0.4(4) no
    C6 C7 C8 C9 . . . . -0.2(4) no
    C7 C8 C9 C10 . . . . -0.3(4) no
    C8 C9 C10 C5 . . . . 0.6(3) no
    C8 C9 C10 C11 . . . . 179.0(2) no
    C5 C10 C11 C2 . . . . -3.9(3) no
    C9 C10 C11 N12 . . . . -4.5(3) no
    C5 C10 C11 N12 . . . . 173.9(2) no
    C9 C10 C11 C2 . . . . 177.7(2) no
    N13 C14 C15 C16 . . . . -178.9(2) no
    C19 C14 C15 C16 . . . . 0.3(4) no
    C15 C14 C19 C18 . . . . -1.3(4) no
    N13 C14 C19 C18 . . . . 177.9(2) no
    C14 C15 C16 C17 . . . . 1.3(4) no
    C15 C16 C17 C18 . . . . -1.9(4) no
    C16 C17 C18 C19 . . . . 0.9(4) no
    C16 C17 C18 C20 . . . . -178.2(2) no
    C19 C18 C20 O22 . . . . -10.0(4) no
    C19 C18 C20 C21 . . . . 171.1(2) no
    C17 C18 C19 C14 . . . . 0.7(4) no
    C20 C18 C19 C14 . . . . 179.8(2) no
    C17 C18 C20 O22 . . . . 169.1(2) no
    C17 C18 C20 C21 . . . . -9.9(4) no
    O31 C32 C33 C34 . . . . -178.2(2) no
    C41 C32 C33 C34 . . . . 2.7(3) no
    O31 C32 C41 N42 . . . . -6.0(4) no
    O31 C32 C41 C40 . . . . 176.2(2) no
    C33 C32 C41 N42 . . . . 173.1(2) no
    C33 C32 C41 C40 . . . . -4.7(3) no
    C32 C33 C34 C35 . . . . -0.1(4) no
    C33 C34 C35 C36 . . . . 179.3(2) no
    C33 C34 C35 C40 . . . . -0.5(4) no
    C34 C35 C36 C37 . . . . -179.8(2) no
    C40 C35 C36 C37 . . . . 0.1(4) no
    C34 C35 C40 C39 . . . . -179.8(2) no
    C34 C35 C40 C41 . . . . -1.5(3) no
    C36 C35 C40 C39 . . . . 0.4(3) no
    C36 C35 C40 C41 . . . . 178.7(2) no
    C35 C36 C37 C38 . . . . -0.2(4) no
    C36 C37 C38 C39 . . . . 0.0(4) no
    C37 C38 C39 C40 . . . . 0.5(4) no
    C38 C39 C40 C35 . . . . -0.7(4) no
    C38 C39 C40 C41 . . . . -178.9(2) no
    C35 C40 C41 N42 . . . . -173.8(2) no
    C35 C40 C41 C32 . . . . 4.2(3) no
    C39 C40 C41 N42 . . . . 4.4(3) no
    C39 C40 C41 C32 . . . . -177.7(2) no
    N43 C44 C45 C46 . . . . 179.2(2) no
    C49 C44 C45 C46 . . . . 0.0(3) no
    N43 C44 C49 C48 . . . . -178.2(2) no
    C45 C44 C49 C48 . . . . 1.0(3) no
    C44 C45 C46 C47 . . . . -0.7(4) no
    C45 C46 C47 C48 . . . . 0.4(4) no
    C46 C47 C48 C49 . . . . 0.6(3) no
    C46 C47 C48 C50 . . . . 179.1(2) no
    C47 C48 C49 C44 . . . . -1.3(3) no
    C50 C48 C49 C44 . . . . -179.9(2) no
    C47 C48 C50 O52 . . . . -167.2(3) no
    C47 C48 C50 C51 . . . . 11.7(4) no
    C49 C48 C50 O52 . . . . 11.3(4) no
    C49 C48 C50 C51 . . . . -169.8(2) no
loop_
    _geom_hbond_atom_site_label_D
    _geom_hbond_atom_site_label_H
    _geom_hbond_atom_site_label_A
    _geom_hbond_site_symmetry_A
    _geom_hbond_distance_DH
    _geom_hbond_distance_HA
    _geom_hbond_distance_DA
    _geom_hbond_angle_DHA
    _geom_hbond_publ_flag
    N13 H13 O1 . 0.86 1.91 2.580(3) 134 yes
    N43 H43 O31 . 0.86 1.90 2.575(3) 134 yes
    C15 H15 O22 4_565 0.93 2.36 3.256(4) 162 yes
    C45 H45 O52 4_575 0.93 2.36 3.256(4) 162 yes
