# Supplementary material for: 1-(3-Acetyl­phen­yl)-2-(2-oxidonaph­thalen-1-yl)diazen-1-ium
Source: Acta Crystallogr Sect E Struct Rep Online. 2013 Jun 8;69(Pt 7):o1052. doi: 10.1107/S1600536813014918 (PMC3772484; doi:10.1107/S1600536813014918)
Supplement: Supplementary file 2 [file e-69-o1052-Isup2.hkl]

#
# h,k,l, Fc-squared, Fo-squared, sigma(Fo-squared) and status flag
#
data_I
_shelx_title ' I         P B C 21     R    NEW: PCA21'
_shelx_refln_list_code          4
_shelx_F_calc_maximum      182.98
_exptl_crystal_F_000      1216.00
_reflns_d_resolution_high  0.7697
 
loop_
 _symmetry_equiv_pos_as_xyz
 'x, y, z'
 '-x, -y, z+1/2'
 '-x+1/2, y, z+1/2'
 'x+1/2, -y, z'
 
_cell_length_a    15.9650
_cell_length_b     5.8070
_cell_length_c    30.1850
_cell_angle_alpha  90.000
_cell_angle_beta   90.000
_cell_angle_gamma  90.000
 
_shelx_F_squared_multiplier     1.000
 
loop_
 _refln_index_h
 _refln_index_k
 _refln_index_l
 _refln_F_squared_calc
 _refln_F_squared_meas
 _refln_F_squared_sigma
 _refln_observed_status
   2   0 -39      153.28      153.38     13.10 o
   0   0 -38      749.30      677.42     34.05 o
   2   0 -38       52.70       45.82      8.09 o
   4   0 -38        4.99        6.07      6.81 o
   0   1 -38     1759.97     1759.83     51.76 o
   1   1 -38      164.92      210.99      9.11 o
   2   1 -38      532.41      518.32     14.34 o
   3   1 -38        9.91       12.79      4.96 o
   4   1 -38       38.08       37.52      5.60 o
   2   0 -37       24.02       26.89     10.53 o
   4   0 -37       19.67       10.13      8.81 o
   6   0 -37       15.49        1.84      6.49 o
   1   1 -37      140.25      182.61      8.47 o
   2   1 -37       42.99       46.97      5.68 o
   3   1 -37       17.43       14.40      4.89 o
   4   1 -37       42.16       58.28      5.84 o
   5   1 -37       32.32       24.84      5.25 o
   6   1 -37       48.78       47.57      5.86 o
   1   2 -37       76.97       90.31      9.62 o
   2   2 -37      204.76      192.09      8.69 o
   3   2 -37       74.62       68.72      6.47 o
   4   2 -37       82.36       83.46      6.71 o
   0   0 -36       31.29       42.62     10.66 o
   2   0 -36       36.45       25.77      7.02 o
   4   0 -36       13.74       21.98      6.88 o
   6   0 -36       12.21       17.15      6.78 o
   8   0 -36       50.80       55.44      8.31 o
   0   1 -36      162.80      225.13     12.75 o
   1   1 -36     1174.89     1220.79     26.49 o
   2   1 -36       79.22       95.93      6.67 o
   3   1 -36        3.84       14.46      4.68 o
   4   1 -36       35.83       34.81      5.20 o
   5   1 -36       22.00       21.77      4.96 o
   6   1 -36       14.82       11.16      4.80 o
   7   1 -36       84.69       85.97      6.71 o
   0   2 -36      348.30      349.09     15.82 o
   1   2 -36      532.89      514.08     14.07 o
   2   2 -36      124.97      123.32      7.36 o
   3   2 -36       44.03       33.99      5.43 o
   4   2 -36       35.89       43.17      5.65 o
   5   2 -36       61.63       55.08      6.16 o
   6   2 -36      129.68      123.23      8.66 o
   2   0 -35       17.54       14.89      6.32 o
   4   0 -35       73.24       68.51     16.25 o
   6   0 -35       48.11       42.41      7.52 o
   8   0 -35       59.95       59.20     12.21 o
   1   1 -35       13.94       29.37      5.15 o
   2   1 -35      209.05      222.15      8.67 o
   3   1 -35       17.19       18.00      4.82 o
   4   1 -35      131.11      124.11      7.10 o
   5   1 -35       25.08       22.50      4.84 o
   6   1 -35       13.48        7.55      4.54 o
   7   1 -35       24.63       23.78      5.02 o
   8   1 -35      137.45      142.51      7.87 o
   1   2 -35       16.96       16.75      4.78 o
   2   2 -35       20.36       24.61      5.90 o
   3   2 -35       46.23       35.51      5.29 o
   4   2 -35       99.48       89.72      6.50 o
   5   2 -35       47.91       51.25      5.67 o
   6   2 -35       34.30       25.37      5.85 o
   7   2 -35      141.00      138.67     11.08 o
   1   3 -35       71.89       74.37      6.36 o
   2   3 -35        2.83        3.49      4.58 o
   3   3 -35       88.27       77.85      6.49 o
   4   3 -35       55.36       45.85      6.54 o
   0   0 -34        3.08        0.41      7.85 o
   2   0 -34       14.10       21.17      6.77 o
   4   0 -34      176.14      180.70     12.31 o
   6   0 -34        8.24       -2.20     13.34 o
   8   0 -34        2.60       -4.89      6.11 o
  10   0 -34       54.97       57.95     22.10 o
   0   1 -34      538.40      581.43     20.77 o
   1   1 -34      294.89      305.61      9.93 o
   2   1 -34      497.17      499.05     14.74 o
   3   1 -34       36.35       37.14      4.97 o
   4   1 -34      147.59      130.40      7.05 o
   5   1 -34       25.40       26.52      4.74 o
   6   1 -34       20.37       17.24      4.55 o
   7   1 -34       17.69       13.50      4.61 o
   8   1 -34      257.99      251.90      9.39 o
   9   1 -34        3.41        5.81      5.31 o
   0   2 -34      254.42      235.28     12.70 o
   1   2 -34       95.35       93.32      6.79 o
   2   2 -34      324.67      332.66     10.59 o
   3   2 -34       55.70       59.37      5.70 o
   4   2 -34      201.24      198.11      8.39 o
   5   2 -34      169.23      162.39      7.85 o
   6   2 -34       15.81       17.74      4.76 o
   7   2 -34      120.46      109.71      7.98 o
   8   2 -34       41.56       37.00      6.28 o
   0   3 -34       50.03       66.51     11.54 o
   1   3 -34       11.73       15.84      4.80 o
   2   3 -34       10.96        8.93      4.66 o
   3   3 -34      112.30       91.80      6.55 o
   4   3 -34       32.23       43.47      6.45 o
   5   3 -34       23.55       21.66      5.90 o
   6   3 -34       17.44       16.06      6.93 o
   2   0 -33      118.38      143.63      9.61 o
   4   0 -33        7.17       10.26      5.82 o
   6   0 -33       17.15       12.50      6.02 o
   8   0 -33       41.14       49.86      7.81 o
  10   0 -33       16.56       20.50      6.97 o
   1   1 -33        9.13       11.24      4.09 o
   2   1 -33      120.95      114.77      6.60 o
   3   1 -33      113.03      111.88      6.56 o
   4   1 -33       25.95       31.71      4.74 o
   5   1 -33      191.54      179.98      7.72 o
   6   1 -33       15.56       14.43      4.42 o
   7   1 -33       36.28       34.08      5.04 o
   8   1 -33       86.26       89.30     12.67 o
   9   1 -33       89.27       86.16      8.09 o
  10   1 -33       75.62       92.66      7.73 o
   1   2 -33        6.10       12.98      4.49 o
   2   2 -33        4.42       15.15      4.66 o
   3   2 -33        7.72        8.12      4.40 o
   4   2 -33      103.74       96.08      6.31 o
   5   2 -33       82.41       93.56      6.34 o
   6   2 -33       11.04        9.06      4.44 o
   7   2 -33      113.84      107.22      8.92 o
   8   2 -33       55.47       62.02      6.81 o
   9   2 -33       21.46       37.54      6.15 o
   1   3 -33       35.44       35.57      5.13 o
   2   3 -33       74.17       64.70      5.79 o
   3   3 -33       99.42       82.77      6.28 o
   4   3 -33       12.08       11.73      4.59 o
   5   3 -33        9.49       12.44      5.53 o
   6   3 -33       45.09       36.35      6.07 o
   7   3 -33       73.24       58.89      6.70 o
   1   4 -33       31.53       33.38      6.07 o
   2   4 -33      222.52      191.15      9.88 o
   0   0 -32       36.45       36.62      9.09 o
   2   0 -32       88.82      102.20      8.56 o
   4   0 -32      186.63      174.93     10.32 o
   6   0 -32       27.60       19.33      6.07 o
   8   0 -32       57.08       57.70      7.66 o
  10   0 -32      300.51      301.27     14.34 o
   0   1 -32       33.10       34.57      6.51 o
   1   1 -32       11.60       13.62      5.35 o
   2   1 -32       39.38       37.60      4.74 o
   3   1 -32       71.24       63.20      6.41 o
   4   1 -32       27.99       29.40      4.50 o
   5   1 -32      350.41      330.40     10.11 o
   6   1 -32       14.79       10.85      4.21 o
   7   1 -32      255.35      259.03      9.11 o
   8   1 -32        3.42       -1.83      4.60 o
   9   1 -32       75.20       82.99      6.17 o
  10   1 -32      130.11      139.05      8.63 o
  11   1 -32       56.37       83.38     11.56 o
   0   2 -32      260.32      246.31     12.48 o
   1   2 -32      121.51      141.19      7.13 o
   2   2 -32      535.34      557.87     14.22 o
   3   2 -32       34.05       41.62      4.99 o
   4   2 -32        4.20        3.63      4.04 o
   5   2 -32        8.20        6.91      4.19 o
   6   2 -32       44.09       38.90      5.07 o
   7   2 -32       75.98       74.32      5.85 o
   8   2 -32      184.87      192.32      9.56 o
   9   2 -32      460.23      422.64     14.16 o
  10   2 -32      576.96      543.60     16.68 o
   0   3 -32       26.90       22.58      6.71 o
   1   3 -32       22.49       33.87      8.97 o
   2   3 -32       17.97       13.23      4.57 o
   3   3 -32      165.24      159.63      7.59 o
   4   3 -32       26.42       30.21      4.95 o
   5   3 -32       30.21       19.21      5.46 o
   6   3 -32       86.97       93.12      7.59 o
   7   3 -32      200.07      178.70      9.37 o
   8   3 -32       10.61        7.44      5.17 o
   0   4 -32        9.68       21.75      6.81 o
   1   4 -32      513.89      483.10     13.38 o
   2   4 -32       20.86       15.21      5.57 o
   3   4 -32      167.53      127.09      8.34 o
   4   4 -32       70.89       75.87      7.18 o
   2   0 -31        8.53        8.25      5.27 o
   4   0 -31      502.93      455.03     16.97 o
   6   0 -31       96.63       96.41      8.55 o
   8   0 -31      103.71      102.28      9.00 o
  10   0 -31      785.42      774.86     29.32 o
  12   0 -31      226.39      209.34     16.97 o
   1   1 -31       79.29       89.03      5.70 o
   2   1 -31      459.85      470.39     12.26 o
   3   1 -31       46.43       52.02      4.99 o
   4   1 -31      367.37      381.41     10.78 o
   5   1 -31       65.11       65.39      5.23 o
   6   1 -31       73.51       70.87      5.72 o
   7   1 -31      271.97      278.91      9.25 o
   8   1 -31       55.34       57.64      5.35 o
   9   1 -31        2.95        0.66      4.07 o
  10   1 -31      122.08      129.46      8.23 o
  11   1 -31       79.75       92.03      7.49 o
  12   1 -31       69.88       73.02      7.05 o
   1   2 -31      125.03      149.05      7.08 o
   2   2 -31      579.59      605.62     24.21 o
   3   2 -31       44.89       49.37      5.05 o
   4   2 -31       35.73       29.98      4.71 o
   5   2 -31       79.43       75.87      5.65 o
   6   2 -31       52.02       45.93      5.03 o
   7   2 -31      191.07      192.86      8.09 o
   8   2 -31       14.69       22.56      5.33 o
   9   2 -31      253.47      246.41     10.53 o
  10   2 -31       16.17       31.58      7.56 o
  11   2 -31      278.85      270.09     15.45 o
   1   3 -31      118.71      115.10      6.63 o
   2   3 -31       13.81       15.86      4.41 o
   3   3 -31       80.88       71.28      5.71 o
   4   3 -31       30.07       34.38      4.96 o
   5   3 -31       54.36       51.89      5.35 o
   6   3 -31        7.09        4.47      4.82 o
   7   3 -31       24.10       24.61      5.42 o
   8   3 -31       25.07       25.18      5.57 o
   9   3 -31       87.11       82.65      7.18 o
   1   4 -31      206.96      204.25      8.41 o
   2   4 -31      182.05      183.63      9.39 o
   3   4 -31      347.97      267.01     10.97 o
   4   4 -31       52.54       40.05      6.06 o
   5   4 -31       11.96        9.21      5.24 o
   6   4 -31        1.31       -4.79      4.79 o
   0   0 -30       23.57       20.33      7.92 o
   2   0 -30       28.11       20.83      9.38 o
   4   0 -30      237.73      216.53     10.90 o
   6   0 -30      101.59       91.36      8.07 o
   8   0 -30      139.07      143.56      9.81 o
  10   0 -30      142.13      219.19     31.79 o
  12   0 -30      224.25      235.40     17.56 o
   0   1 -30      936.27      929.45     41.99 o
   1   1 -30       37.19       33.96      4.28 o
   2   1 -30      161.88      148.82      6.62 o
   3   1 -30       45.15       48.92      4.67 o
   4   1 -30      392.49      366.90     10.41 o
   5   1 -30       50.18       53.62      4.85 o
   6   1 -30       49.68       54.22      4.92 o
   7   1 -30       26.72       30.62      4.44 o
   8   1 -30       46.74       48.86      5.03 o
   9   1 -30      139.12      158.47      7.37 o
  10   1 -30      233.04      228.68     10.00 o
  11   1 -30      169.67      175.62      9.13 o
  12   1 -30       37.46       47.71      7.04 o
  13   1 -30        7.98        9.50      6.60 o
   0   2 -30     2142.84     2194.27     61.23 o
   1   2 -30     1434.72     1466.45     30.17 o
   2   2 -30       98.87      116.85      6.43 o
   3   2 -30      196.62      206.71      7.84 o
   4   2 -30       42.75       45.46      4.83 o
   5   2 -30       89.65       82.28      5.68 o
   6   2 -30       47.59       47.41      4.89 o
   7   2 -30       20.54       18.73      4.34 o
   8   2 -30        0.70       -3.77      3.77 o
   9   2 -30      169.40      157.71      8.54 o
  10   2 -30      457.60      443.25     14.52 o
  11   2 -30      170.31      170.13     10.65 o
  12   2 -30      168.14      150.87     10.73 o
   0   3 -30       81.02       75.91      8.14 o
   1   3 -30       91.67      103.57      6.31 o
   2   3 -30      229.10      218.28      8.30 o
   3   3 -30       20.44       18.80      5.47 o
   4   3 -30       80.98       75.44      5.71 o
   5   3 -30       13.36       11.65      4.86 o
   6   3 -30        3.43        0.91      4.57 o
   7   3 -30        0.12        0.31      4.65 o
   8   3 -30       30.43       29.59      5.51 o
   9   3 -30       97.31      102.98     12.61 o
  10   3 -30       10.13        8.01      5.17 o
   0   4 -30      508.78      465.24     18.06 o
   1   4 -30      208.85      219.86      8.53 o
   2   4 -30     1097.73     1039.56     24.74 o
   3   4 -30      175.37      158.78     10.65 o
   4   4 -30      324.45      287.38     11.28 o
   5   4 -30        1.91        1.06      4.98 o
   6   4 -30        5.10        6.16      5.07 o
   7   4 -30       70.15       54.63      6.50 o
   2   0 -29       30.94       43.66      8.37 o
   4   0 -29       62.88       70.77      9.53 o
   6   0 -29      251.47      255.41     12.05 o
   8   0 -29       78.28       74.13      7.59 o
  10   0 -29     1694.83     1722.48     49.44 o
  12   0 -29      171.51      208.89     16.53 o
   1   1 -29       40.09       40.61      4.29 o
   2   1 -29       70.34       82.48      7.64 o
   3   1 -29      174.91      183.00      7.09 o
   4   1 -29      117.66      139.27      6.39 o
   5   1 -29      291.11      290.38      8.97 o
   6   1 -29       96.66       99.85      5.82 o
   7   1 -29        6.86        5.59      3.75 o
   8   1 -29       97.73      112.20      6.29 o
   9   1 -29        4.88        8.17      4.06 o
  10   1 -29       12.45       14.70      4.31 o
  11   1 -29      303.87      288.32     11.12 o
  12   1 -29      450.80      467.56     14.75 o
  13   1 -29      100.29       97.34      8.98 o
   1   2 -29      302.82      329.80      9.83 o
   2   2 -29      232.12      264.48      8.69 o
   3   2 -29      399.35      374.56     10.58 o
   4   2 -29       59.01       64.79      5.09 o
   5   2 -29       56.53       48.44      5.29 o
   6   2 -29        1.10        6.32      3.80 o
   7   2 -29        5.31        6.45      3.91 o
   8   2 -29       45.84       51.25      5.05 o
   9   2 -29        8.60       13.68      4.87 o
  10   2 -29      281.09      253.62     11.04 o
  11   2 -29       17.18       18.49      5.27 o
  12   2 -29      167.30      167.04      8.95 o
   1   3 -29      763.52      754.66     17.47 o
   2   3 -29      939.38      874.66     19.62 o
   3   3 -29       29.70       35.80      4.69 o
   4   3 -29      355.62      331.74     10.13 o
   5   3 -29        0.27        1.34      3.94 o
   6   3 -29       16.48       15.10      4.93 o
   7   3 -29       37.51       39.88      5.68 o
   8   3 -29       14.81       14.50      5.07 o
   9   3 -29       52.25       46.44      5.86 o
  10   3 -29       38.86       29.46      5.63 o
  11   3 -29       29.88       25.23      5.58 o
   1   4 -29       21.89       24.62      4.61 o
   2   4 -29      527.41      447.50     12.31 o
   3   4 -29        4.40       12.68      5.95 o
   4   4 -29      213.99      179.20      9.06 o
   5   4 -29       61.03       59.32      6.37 o
   6   4 -29       59.57       50.41      6.16 o
   7   4 -29       26.27       17.72      5.25 o
   8   4 -29       30.82       30.19      5.67 o
   1   5 -29       32.17       30.56      6.97 o
   2   5 -29       65.47       78.94      8.74 o
   0   0 -28      255.90      238.41     15.36 o
   2   0 -28       33.33       33.22      5.54 o
   4   0 -28      234.52      258.42     19.24 o
   6   0 -28       74.25       66.05      7.30 o
   8   0 -28        3.65        0.34      5.33 o
  10   0 -28     2402.82     2286.91     63.75 o
  12   0 -28     2761.29     2630.90    102.73 o
  14   0 -28      110.59      107.12     13.13 o
   0   1 -28       49.06       48.71      9.40 o
   1   1 -28        9.34        9.26      3.44 o
   2   1 -28        6.88        9.81      3.50 o
   3   1 -28      359.05      365.66     14.08 o
   4   1 -28       30.77       34.70      4.57 o
   5   1 -28      284.25      276.57     16.74 o
   6   1 -28       71.18       62.93      4.85 o
   7   1 -28       20.00       18.88      3.94 o
   8   1 -28        3.08       -0.04      3.58 o
   9   1 -28       66.78       69.69      5.37 o
  10   1 -28      275.42      263.78      9.03 o
  11   1 -28       41.65       49.24      5.94 o
  12   1 -28      302.87      283.90     11.05 o
  13   1 -28      140.09      124.55      7.92 o
  14   1 -28      161.66      151.01     10.49 o
   0   2 -28      710.88      767.06     26.08 o
   1   2 -28     1033.94     1094.95     23.16 o
   2   2 -28     1327.33     1334.61     27.52 o
   3   2 -28      415.59      417.79     12.74 o
   4   2 -28      141.87      127.55      6.23 o
   5   2 -28       23.50       24.50      4.07 o
   6   2 -28       97.49       99.83      7.01 o
   7   2 -28       25.34       21.79      4.58 o
   8   2 -28       13.20       19.29      4.19 o
   9   2 -28      123.23      115.62      7.45 o
  10   2 -28       60.31       86.43      6.96 o
  11   2 -28        5.26        2.19      4.66 o
  12   2 -28       30.35       32.16      5.75 o
  13   2 -28        3.20        7.18      4.94 o
   0   3 -28      773.92      771.47     25.01 o
   1   3 -28      296.69      290.55      9.20 o
   2   3 -28       96.65       91.57      5.69 o
   3   3 -28      282.72      271.02     13.48 o
   4   3 -28      553.86      512.48     13.10 o
   5   3 -28      124.05      130.07      8.07 o
   6   3 -28       29.22       24.70      4.38 o
   7   3 -28       87.06       87.95      6.67 o
   8   3 -28      223.22      194.13      9.05 o
   9   3 -28       11.17       12.59      4.93 o
  10   3 -28       17.11        9.89      6.96 o
  11   3 -28       42.76       42.50      6.50 o
   0   4 -28        0.40        0.48      5.49 o
   1   4 -28      275.86      255.27      8.84 o
   2   4 -28      128.63      127.66      6.71 o
   3   4 -28      202.42      190.48      9.05 o
   4   4 -28       49.66       55.41      6.03 o
   5   4 -28      286.20      285.56     10.98 o
   6   4 -28      267.57      257.06     10.39 o
   7   4 -28       16.57        9.41      5.64 o
   8   4 -28        4.06        2.56      4.72 o
   9   4 -28        8.29        2.68      4.78 o
   0   5 -28       15.45       33.60      9.57 o
   1   5 -28        2.75        4.32      5.87 o
   2   5 -28       63.26       66.19      6.72 o
   3   5 -28       62.89       73.56      6.81 o
   4   5 -28       43.35       38.41      5.92 o
   2   0 -27       51.48       58.93      9.16 o
   4   0 -27      923.02      874.86     26.77 o
   6   0 -27      172.41      182.87     17.13 o
   8   0 -27      120.74      130.53      8.96 o
  10   0 -27      962.69     1044.07     31.87 o
  12   0 -27     2405.92     2328.52    106.59 o
  14   0 -27       95.92       82.02     11.83 o
   1   1 -27       65.52       66.74      4.62 o
   2   1 -27       79.30       70.36      4.76 o
   3   1 -27      174.07      176.42      6.70 o
   4   1 -27      212.97      212.18      8.75 o
   5   1 -27        1.06        7.45      3.39 o
   6   1 -27       10.97        9.56      3.48 o
   7   1 -27      159.49      148.91      6.55 o
   8   1 -27        5.25        0.49      3.48 o
   9   1 -27       51.75       55.58      4.96 o
  10   1 -27      128.00      154.57      9.97 o
  11   1 -27       68.83       78.96      6.56 o
  12   1 -27      220.47      220.67     16.61 o
  13   1 -27       51.47       52.45      6.01 o
  14   1 -27       33.98       26.51      6.40 o
   1   2 -27       16.38       30.32      4.09 o
   2   2 -27      415.23      424.55     11.15 o
   3   2 -27       45.00       44.47      4.41 o
   4   2 -27       84.92       83.39      5.24 o
   5   2 -27        6.43       10.02      3.61 o
   6   2 -27      205.51      209.12      7.55 o
   7   2 -27        3.22        6.44      3.74 o
   8   2 -27      471.10      434.89     11.63 o
   9   2 -27       37.91       32.63      4.49 o
  10   2 -27      349.59      280.13     10.55 o
  11   2 -27        1.26       -4.36      4.36 o
  12   2 -27       58.06       59.01      6.08 o
  13   2 -27        5.28        5.38      4.74 o
  14   2 -27        9.73        3.02      7.14 o
   1   3 -27       10.45       11.78      3.89 o
   2   3 -27      446.55      430.81     11.51 o
   3   3 -27       70.68       75.62      9.37 o
   4   3 -27      163.05      150.59      6.89 o
   5   3 -27      417.98      376.08     11.10 o
   6   3 -27       79.69       69.88      5.89 o
   7   3 -27       84.27       78.57      6.26 o
   8   3 -27      248.60      215.66      9.31 o
   9   3 -27       34.89       27.29      5.12 o
  10   3 -27      218.05      191.36      8.98 o
  11   3 -27       11.06        6.78      5.00 o
  12   3 -27       26.05       23.08      5.21 o
   1   4 -27      115.88      113.54      6.33 o
   2   4 -27       23.54       23.75      4.28 o
   3   4 -27       22.94       23.38      4.32 o
   4   4 -27       26.48       26.65      5.56 o
   5   4 -27      384.31      346.36     12.02 o
   6   4 -27       60.85       71.06      7.44 o
   7   4 -27      118.74       81.39      7.00 o
   8   4 -27        0.54        0.57      4.48 o
   9   4 -27       31.68       35.84      5.52 o
  10   4 -27        1.12       -3.05      4.45 o
   1   5 -27       19.90       10.46      5.72 o
   2   5 -27       65.82       60.17      7.51 o
   3   5 -27       36.70       49.41      6.07 o
   4   5 -27       36.42       32.44      5.66 o
   5   5 -27        3.65        3.09      4.81 o
   6   5 -27       25.21       40.75      5.77 o
   0   0 -26       24.54       27.81      7.10 o
   2   0 -26      389.45      403.54     14.64 o
   4   0 -26     1141.84     1161.29     33.88 o
   6   0 -26      402.31      403.46     14.91 o
   8   0 -26      105.85      117.46      8.48 o
  10   0 -26       15.82       30.72      6.16 o
  12   0 -26      170.19      227.26     18.65 o
  14   0 -26      154.29      174.33     14.98 o
   0   1 -26        3.98        2.74      4.31 o
   1   1 -26       22.88       21.70      3.48 o
   2   1 -26      288.47      275.45      8.18 o
   3   1 -26       87.79       91.47      5.10 o
   4   1 -26      115.51      107.18      5.49 o
   5   1 -26       88.66       85.88      5.03 o
   6   1 -26       30.63       26.34      3.75 o
   7   1 -26       46.56       45.29      4.28 o
   8   1 -26       75.20       73.88      7.12 o
   9   1 -26       28.57       31.31      4.19 o
  10   1 -26     1196.85     1176.13     24.77 o
  11   1 -26      420.13      431.53     17.15 o
  12   1 -26      599.96      597.91     16.95 o
  13   1 -26        7.86        1.68      4.61 o
  14   1 -26       38.06       46.66      6.95 o
  15   1 -26      154.74      131.66     10.63 o
   0   2 -26      251.85      277.90     12.00 o
   1   2 -26      555.94      541.86     13.06 o
   2   2 -26       10.99       13.13      3.64 o
   3   2 -26       75.21       66.59      5.20 o
   4   2 -26       21.80       23.50      3.88 o
   5   2 -26        7.18        8.52      3.46 o
   6   2 -26       68.92       59.84      4.69 o
   7   2 -26       80.77       74.08      5.14 o
   8   2 -26      402.87      389.10     10.70 o
   9   2 -26       81.98       69.88      5.21 o
  10   2 -26      108.70      111.36      8.36 o
  11   2 -26       70.50       64.52      6.02 o
  12   2 -26       13.48       14.43      4.76 o
  13   2 -26        5.60        1.73      4.49 o
  14   2 -26       13.20       12.40      6.74 o
   0   3 -26      353.85      349.10     14.05 o
   1   3 -26       86.21       73.48      5.19 o
   2   3 -26      634.16      614.97     14.57 o
   3   3 -26       83.46       83.90      5.99 o
   4   3 -26       20.46       32.02      4.27 o
   5   3 -26      439.25      394.25     10.84 o
   6   3 -26        1.92       -1.95      3.50 o
   7   3 -26       35.26       31.71      4.31 o
   8   3 -26      428.75      399.12     12.76 o
   9   3 -26       35.39       29.98      5.07 o
  10   3 -26       56.66       58.49      5.84 o
  11   3 -26        2.27       13.36      4.67 o
  12   3 -26        0.49       -4.24      4.24 o
  13   3 -26        7.84       12.26      4.79 o
   0   4 -26        2.52       -4.91      4.92 o
   1   4 -26      158.83      153.17      6.83 o
   2   4 -26      294.22      281.98      9.01 o
   3   4 -26       36.95       31.26      6.86 o
   4   4 -26       76.79       70.96      6.12 o
   5   4 -26       26.49       29.84      7.61 o
   6   4 -26       78.59       54.19      5.82 o
   7   4 -26        9.22        5.70      4.52 o
   8   4 -26       22.86       17.95      5.17 o
   9   4 -26       45.20       44.80      8.85 o
  10   4 -26        2.61        2.84      4.51 o
   0   5 -26       78.57       83.36     11.21 o
   1   5 -26       84.81       78.87      6.63 o
   2   5 -26       30.04       24.57      5.23 o
   3   5 -26       24.40       17.08      5.07 o
   4   5 -26       15.68       11.46      4.86 o
   5   5 -26       31.72       29.18      5.34 o
   6   5 -26       67.00       69.53      6.46 o
   7   5 -26      114.13      138.51      8.30 o
   2   0 -25      211.15      250.09     10.70 o
   6   0 -25      300.00      290.25     12.02 o
   8   0 -25      138.65      150.10      9.17 o
  10   0 -25       38.84       43.97      6.49 o
  12   0 -25      401.14      393.71     15.69 o
  14   0 -25      238.39      197.33     15.40 o
   1   1 -25       54.01       53.38      4.05 o
   2   1 -25        6.77        8.22      3.07 o
   3   1 -25      172.22      166.75      6.26 o
   4   1 -25       70.41       63.86      4.37 o
   5   1 -25      210.12      213.64      7.14 o
   6   1 -25      140.88      134.19      5.94 o
   7   1 -25       17.66       14.43      3.38 o
   8   1 -25       86.29       94.80      5.41 o
   9   1 -25      211.56      217.68      7.62 o
  10   1 -25      155.90      190.40      7.53 o
  11   1 -25      417.90      467.94     12.25 o
  12   1 -25      266.56      270.96     10.33 o
  13   1 -25       70.87       66.62      6.14 o
  14   1 -25       15.06       12.42      7.66 o
  15   1 -25       45.01       49.91      7.11 o
   1   2 -25      274.55      273.07      8.25 o
   2   2 -25       12.35       12.84      3.50 o
   3   2 -25      185.06      171.43      6.56 o
   4   2 -25        9.09        8.38      3.29 o
   5   2 -25       22.80       21.66      3.66 o
   6   2 -25        2.25        1.24      3.96 o
   7   2 -25      173.35      176.79      6.88 o
   8   2 -25       74.79       85.86      5.30 o
   9   2 -25       73.71       72.46      5.73 o
  10   2 -25        4.97       10.81      4.33 o
  11   2 -25       27.39       27.98      4.93 o
  12   2 -25       41.02       42.56      5.56 o
  13   2 -25       27.71       24.43      4.95 o
  14   2 -25        5.49        4.34      4.55 o
  15   2 -25       17.45       17.16      5.86 o
   1   3 -25      412.13      442.95     11.49 o
   2   3 -25      624.13      624.26     14.67 o
   3   3 -25      397.92      382.87     10.53 o
   4   3 -25       75.87       71.31      5.00 o
   5   3 -25       35.12       48.13      4.40 o
   6   3 -25      128.71      118.40      6.08 o
   7   3 -25       65.47       62.02      4.85 o
   8   3 -25       22.82       27.58      4.82 o
   9   3 -25      221.33      177.04      8.29 o
  10   3 -25       41.16       36.68      5.11 o
  11   3 -25       22.48       22.35      4.78 o
  12   3 -25        2.84        5.82      4.40 o
  13   3 -25       24.73       17.67      4.80 o
   1   4 -25       11.43       11.40      3.82 o
   2   4 -25       25.00       15.98      3.98 o
   3   4 -25       59.94       58.00      4.97 o
   4   4 -25      263.06      232.09      8.09 o
   5   4 -25        3.80        3.15      4.32 o
   6   4 -25      268.87      244.00      9.72 o
   7   4 -25       17.06       12.58      4.66 o
   8   4 -25        1.44       -1.76      4.21 o
   9   4 -25        2.25       -2.41      4.21 o
  10   4 -25        0.76       -2.88      4.16 o
  11   4 -25        1.39       -2.13      4.16 o
   1   5 -25        3.36        3.40      4.53 o
   2   5 -25       18.37       17.24      4.80 o
   3   5 -25       25.49       19.42      4.92 o
   4   5 -25       23.58       21.48      4.97 o
   5   5 -25       81.85       77.52      6.51 o
   6   5 -25       17.34       30.09      5.23 o
   7   5 -25       23.48       32.48      5.31 o
   8   5 -25      422.99      482.60     17.63 o
   0   0 -24       37.72       55.79      7.85 o
   2   0 -24      243.87      273.42     13.54 o
   4   0 -24     2190.10     2140.57     58.54 o
   6   0 -24      171.37      192.51      9.54 o
   8   0 -24       28.22       25.54     10.84 o
  10   0 -24      309.90      284.44     13.27 o
  12   0 -24      294.27      307.81     13.40 o
  14   0 -24       85.32       76.46     10.80 o
  16   0 -24       52.07       59.53     10.49 o
   0   1 -24      203.68      209.09      9.55 o
   1   1 -24       59.51       66.02      4.20 o
   2   1 -24      150.95      150.32      5.81 o
   3   1 -24       79.29       91.72      7.45 o
   4   1 -24      386.79      376.66      9.72 o
   5   1 -24      242.24      231.18      7.30 o
   6   1 -24       13.90       16.12      3.33 o
   7   1 -24       74.46       79.85      4.82 o
   8   1 -24      114.86      111.57      5.62 o
   9   1 -24      162.16      202.51      7.32 o
  10   1 -24      539.85      560.37     13.61 o
  11   1 -24     1367.99     1424.06     29.12 o
  12   1 -24       93.15      108.09      7.12 o
  13   1 -24      160.30      135.86      7.73 o
  14   1 -24       31.86       25.95      6.13 o
  15   1 -24       37.23       42.50      6.60 o
  16   1 -24       37.36       43.77      6.78 o
   0   2 -24      579.61      574.64     27.23 o
   1   2 -24      531.09      525.23     12.52 o
   2   2 -24      140.44      142.20      6.82 o
   3   2 -24       66.22       61.64      4.44 o
   4   2 -24       18.58       17.80      3.40 o
   5   2 -24       14.79       17.04      3.39 o
   6   2 -24       87.49       78.43      4.88 o
   7   2 -24       64.36       62.80      4.58 o
   8   2 -24      324.57      315.80      9.15 o
   9   2 -24      702.74      632.16     14.77 o
  10   2 -24      125.93      122.91      7.06 o
  11   2 -24      281.61      250.48      9.62 o
  12   2 -24       27.09       26.57      4.92 o
  13   2 -24       10.24        8.18      4.51 o
  14   2 -24        8.98        1.94      4.33 o
  15   2 -24       46.87       71.61     10.30 o
   0   3 -24     1180.56     1205.83     35.24 o
   1   3 -24     1625.49     1578.76     33.24 o
   2   3 -24     1250.81     1277.61     49.14 o
   3   3 -24      800.38      797.17     20.75 o
   4   3 -24      294.54      286.94      8.70 o
   5   3 -24      429.91      406.29     10.74 o
   6   3 -24      129.94      116.92      8.94 o
   7   3 -24        6.49        9.55      3.53 o
   8   3 -24      385.05      363.14     11.76 o
   9   3 -24       37.51       49.98      5.26 o
  10   3 -24      143.44      142.64      7.70 o
  11   3 -24       65.69       44.13      5.30 o
  12   3 -24       17.73       17.52      4.53 o
  13   3 -24       13.69       15.44      5.96 o
  14   3 -24       19.41        8.82      4.45 o
   0   4 -24        3.11        7.12      9.31 o
   1   4 -24       18.36       18.41      3.87 o
   2   4 -24       62.92       67.88      4.98 o
   3   4 -24       52.12       59.26      4.81 o
   4   4 -24      159.21      154.62      6.77 o
   5   4 -24       31.79       27.90      4.76 o
   6   4 -24      241.12      225.09      9.19 o
   7   4 -24      131.62      132.20      7.50 o
   8   4 -24       17.55       18.60      4.60 o
   9   4 -24        1.65       -0.23      5.72 o
  10   4 -24        2.27        0.13      4.16 o
  11   4 -24        1.70        2.31      4.08 o
  12   4 -24      104.25       95.22      9.71 o
   0   5 -24      193.60      207.63     11.28 o
   1   5 -24      258.90      245.99      9.86 o
   2   5 -24       76.13       74.34      8.37 o
   3   5 -24       57.85       73.74      6.32 o
   4   5 -24       22.68       21.36      4.88 o
   5   5 -24       36.54       32.39      5.24 o
   6   5 -24       40.92       45.14      5.50 o
   7   5 -24      116.03       97.88      6.85 o
   8   5 -24       30.20       33.45      5.20 o
   2   0 -23     1676.54     1770.41     48.75 o
   4   0 -23     5675.54     5649.69    148.42 o
   6   0 -23      404.14      425.54     12.24 o
   8   0 -23       14.78       13.49      4.79 o
  10   0 -23        5.27       23.20      5.50 o
  12   0 -23      307.50      328.25     30.21 o
  14   0 -23       59.71       61.45      9.88 o
  16   0 -23       11.85       19.75      8.33 o
   1   1 -23        1.73        0.69      2.69 o
   2   1 -23       19.13       18.90      3.75 o
   3   1 -23      108.16      105.28      4.99 o
   4   1 -23      261.57      267.13      7.74 o
   5   1 -23      192.52      187.45      6.48 o
   6   1 -23        1.96       -2.97      2.97 o
   7   1 -23       17.55       20.97      3.43 o
   8   1 -23       83.97       77.30      5.94 o
   9   1 -23      966.99      947.90     20.21 o
  10   1 -23      544.43      583.10     16.73 o
  11   1 -23     1935.74     2025.29     39.81 o
  12   1 -23      180.09      198.09      8.73 o
  13   1 -23       93.51       89.62      6.51 o
  14   1 -23       50.57       39.22      5.27 o
  15   1 -23       64.14       61.81      7.05 o
  16   1 -23       38.51       20.64      6.10 o
   1   2 -23      849.38      839.89     17.92 o
   2   2 -23     2010.68     2057.94     39.94 o
   3   2 -23      331.17      346.57      9.27 o
   4   2 -23        7.80       10.98      3.24 o
   5   2 -23       22.59       19.10      3.34 o
   6   2 -23      181.65      176.58      6.49 o
   7   2 -23       26.56       22.14      3.60 o
   8   2 -23      116.29      111.56      5.67 o
   9   2 -23        3.93        8.16      3.44 o
  10   2 -23       77.00       70.79      4.92 o
  11   2 -23       61.24       52.71      5.40 o
  12   2 -23       28.44       32.65      4.98 o
  13   2 -23       13.28       18.82      4.61 o
  14   2 -23       18.21       12.09      4.51 o
  15   2 -23      282.00      282.40     12.31 o
   1   3 -23       85.56       84.03      5.05 o
   2   3 -23      621.71      558.40     13.31 o
   3   3 -23      602.12      538.52     12.94 o
   4   3 -23      308.33      275.06      8.40 o
   5   3 -23      246.63      236.76      7.71 o
   6   3 -23      145.30      131.38      6.04 o
   7   3 -23      115.22      106.90      5.71 o
   8   3 -23       14.21       18.04      3.64 o
   9   3 -23        2.61        2.04      3.95 o
  10   3 -23       80.31       90.17     10.72 o
  11   3 -23        9.62        5.02      4.16 o
  12   3 -23        2.73       -3.90      3.90 o
  13   3 -23       48.40       49.97      5.28 o
  14   3 -23       14.94       16.72      4.42 o
   1   4 -23      212.97      204.86      7.36 o
   2   4 -23      180.87      174.00      6.89 o
   3   4 -23      420.83      372.25     10.27 o
   4   4 -23      135.83      147.53      6.42 o
   5   4 -23       28.72       22.11      3.89 o
   6   4 -23       34.16       30.90      4.86 o
   7   4 -23       10.28        5.85      4.17 o
   8   4 -23        1.89        0.10      3.93 o
   9   4 -23       58.97       55.16      5.46 o
  10   4 -23       15.98       18.44      4.44 o
  11   4 -23       20.01       23.81      4.92 o
  12   4 -23       24.11       43.96      8.01 o
   1   5 -23       23.93       27.07      5.06 o
   2   5 -23       60.79       56.30      5.69 o
   3   5 -23       10.28        8.64      4.34 o
   4   5 -23        0.01       -1.07      4.03 o
   5   5 -23        3.34        3.47      4.27 o
   6   5 -23       18.34       17.06      4.77 o
   7   5 -23      133.44      123.11      9.38 o
   8   5 -23       37.52       24.48      4.85 o
   9   5 -23       20.65       19.96      4.62 o
   1   6 -23       90.23      125.60      9.50 o
   2   6 -23       19.33       24.81      6.26 o
   3   6 -23       12.11       11.39      5.63 o
   0   0 -22      725.13      702.38     30.11 o
   2   0 -22      283.67      295.50     11.25 o
   4   0 -22     2214.43     2290.57     62.03 o
   6   0 -22      345.72      400.58     11.57 o
   8   0 -22      122.02      143.74      6.88 o
  10   0 -22      696.31      720.18     31.39 o
  12   0 -22      679.42      676.11     56.75 o
  14   0 -22      216.33      188.08     14.23 o
  16   0 -22        0.04       -6.99      6.99 o
   0   1 -22      169.93      184.62      8.56 o
   1   1 -22       20.53       24.55      2.96 o
   2   1 -22      377.34      369.10      9.98 o
   3   1 -22       54.95       60.17      4.03 o
   4   1 -22       30.91       35.31      3.37 o
   5   1 -22       57.05       68.02      4.11 o
   6   1 -22        3.83        5.23      2.89 o
   7   1 -22      126.29      136.20      5.04 o
   8   1 -22       16.80       13.12      3.85 o
   9   1 -22       55.16       70.71      5.09 o
  10   1 -22     1905.80     1881.10     37.04 o
  11   1 -22     1091.08     1061.53     22.37 o
  12   1 -22      506.49      483.39     12.26 o
  13   1 -22      166.25      161.88      7.97 o
  14   1 -22       26.43       23.55      5.90 o
  15   1 -22       79.71       84.01      7.66 o
  16   1 -22       24.50       32.10      6.17 o
   0   2 -22     1271.70     1184.83     33.97 o
   1   2 -22      268.89      296.94      8.34 o
   2   2 -22      859.07      883.89     18.62 o
   3   2 -22      214.00      220.30      6.99 o
   4   2 -22       43.25       50.65      3.92 o
   5   2 -22       72.46       69.22      4.33 o
   6   2 -22       41.43       45.16      3.84 o
   7   2 -22       34.34       31.40      3.67 o
   8   2 -22      157.79      152.47      9.34 o
   9   2 -22       68.53       68.31      4.68 o
  10   2 -22      171.16      165.08      6.61 o
  11   2 -22      574.80      548.52     15.34 o
  12   2 -22       70.02       67.18      5.62 o
  13   2 -22       56.07       61.95      5.55 o
  14   2 -22       21.88       27.64      7.69 o
  15   2 -22      139.85      149.33     11.31 o
  16   2 -22       57.54       67.05      6.77 o
   0   3 -22     6003.19     5976.59    157.20 o
   1   3 -22     1611.82     1647.74     32.70 o
   2   3 -22     2344.81     2351.19     45.43 o
   3   3 -22     1650.04     1608.90     32.01 o
   4   3 -22      342.38      349.09      9.51 o
   5   3 -22        2.75        9.24      3.26 o
   6   3 -22      248.54      240.74      7.67 o
   7   3 -22       65.17       67.45      4.67 o
   8   3 -22        3.96        5.80      3.28 o
   9   3 -22       19.95       22.26      4.33 o
  10   3 -22       91.62      100.47      6.32 o
  11   3 -22       42.22       41.56      5.69 o
  12   3 -22       29.92       28.75      4.79 o
  13   3 -22       62.16       57.51      5.29 o
  14   3 -22       27.07       23.20      7.04 o
  15   3 -22       32.85       25.38      7.31 o
   0   4 -22        1.63        1.71      9.57 o
   1   4 -22      186.52      181.23      6.89 o
   2   4 -22        0.30        5.63      3.36 o
   3   4 -22      131.10      131.77      7.13 o
   4   4 -22       68.99       60.31      4.64 o
   5   4 -22        1.91       -0.85      3.24 o
   6   4 -22       25.91       21.73      6.42 o
   7   4 -22        1.11       -1.79      3.84 o
   8   4 -22       17.05       17.12      5.24 o
   9   4 -22        0.02       -0.71      4.04 o
  10   4 -22       70.33       65.13      5.47 o
  11   4 -22      141.43      130.73      7.05 o
  12   4 -22      153.32      178.97     11.70 o
  13   4 -22      145.47      154.10     11.77 o
   0   5 -22       83.62       55.77      6.86 o
   1   5 -22      278.86      288.06      9.06 o
   2   5 -22      126.50      124.31      7.27 o
   3   5 -22        4.28        4.65      4.67 o
   4   5 -22       32.43       34.41      5.52 o
   5   5 -22       57.17       49.91      5.40 o
   6   5 -22        7.87        2.06      4.15 o
   7   5 -22       26.53       34.86      4.95 o
   8   5 -22       32.70       24.36      4.77 o
   9   5 -22      148.32      149.10      9.26 o
  10   5 -22        0.87       14.41      6.88 o
   0   6 -22     1633.21     1495.52     61.86 o
   1   6 -22       28.69       47.38      9.98 o
   2   6 -22      184.32      140.66     10.24 o
   3   6 -22       41.62       31.80      6.16 o
   4   6 -22        9.46       12.06      5.38 o
   2   0 -21      602.72      601.49     18.64 o
   6   0 -21      300.50      306.41     11.21 o
   8   0 -21      732.20      764.50     19.03 o
  10   0 -21     1202.93     1127.80     32.88 o
  12   0 -21      729.61      738.98     40.17 o
  14   0 -21      271.79      232.31     15.60 o
  16   0 -21       51.76       64.43      9.94 o
   1   1 -21      222.31      218.66      6.49 o
   2   1 -21      144.54      136.17      5.17 o
   3   1 -21      179.11      193.54      6.18 o
   4   1 -21       14.64       16.77      2.82 o
   5   1 -21       83.15       87.14      4.52 o
   6   1 -21       56.45       59.73      3.98 o
   7   1 -21       77.76       81.24      5.02 o
   8   1 -21       14.23       15.62      2.81 o
   9   1 -21       26.88       30.16      3.96 o
  10   1 -21     1229.76     1296.42     26.37 o
  11   1 -21      303.14      332.32      9.47 o
  12   1 -21      316.52      330.65      9.48 o
  13   1 -21      119.92      111.89      6.84 o
  14   1 -21       48.17       43.56      5.16 o
  15   1 -21      108.24      109.49      8.41 o
  16   1 -21        1.20       -0.93      8.21 o
  17   1 -21       85.35       96.21      8.07 o
   1   2 -21      344.62      337.56      8.78 o
   2   2 -21      854.29      833.84     17.60 o
   3   2 -21      125.58      117.76      5.18 o
   4   2 -21       54.97       49.96      3.75 o
   5   2 -21       12.68       11.25      2.97 o
   6   2 -21        5.34        5.61      2.92 o
   7   2 -21      609.88      593.49     13.55 o
   8   2 -21      232.44      247.96      7.61 o
   9   2 -21      286.59      285.91      8.35 o
  10   2 -21      154.65      174.35      6.63 o
  11   2 -21      355.80      321.11     10.65 o
  12   2 -21      396.11      367.44     11.65 o
  13   2 -21       18.96       17.48      4.30 o
  14   2 -21        9.00        8.76      4.15 o
  15   2 -21       95.46       98.25      6.79 o
  16   2 -21       36.82       44.75      5.92 o
   1   3 -21     3374.04     3441.94     65.07 o
   2   3 -21     3026.66     3014.94     57.36 o
   3   3 -21      548.91      593.52     13.71 o
   4   3 -21       23.85       35.92      4.11 o
   5   3 -21       69.82       70.10      4.55 o
   6   3 -21      168.65      166.23      6.34 o
   7   3 -21      132.45      150.38      6.12 o
   8   3 -21       10.94       15.24      3.42 o
   9   3 -21      221.07      183.44      7.82 o
  10   3 -21       69.55       64.46      5.32 o
  11   3 -21       12.24       10.04      3.96 o
  12   3 -21      130.83      117.81      6.79 o
  13   3 -21       34.14       33.72      4.85 o
  14   3 -21       35.24       28.71      7.10 o
  15   3 -21      210.74      216.63     12.56 o
   1   4 -21      297.78      288.76      8.73 o
   2   4 -21      261.16      249.34     10.27 o
   3   4 -21      122.51      138.89      6.14 o
   4   4 -21      150.19      126.82      5.94 o
   5   4 -21        9.01        3.36      3.83 o
   6   4 -21       99.12       76.16      5.72 o
   7   4 -21        2.61        2.32      3.76 o
   8   4 -21       28.62       16.48      4.51 o
   9   4 -21       31.85       30.87      4.47 o
  10   4 -21        0.98       -0.12      4.19 o
  11   4 -21       27.53       24.71      4.22 o
  12   4 -21      476.74      479.15     19.00 o
  13   4 -21      280.43      312.04     15.14 o
   1   5 -21       12.47        8.11      3.49 o
   2   5 -21       40.22       39.53      4.99 o
   3   5 -21        5.39       13.34      4.20 o
   4   5 -21       40.22       47.52      5.25 o
   5   5 -21      129.47      128.05      7.33 o
   6   5 -21       63.91       66.51      5.77 o
   7   5 -21      197.43      203.19     10.99 o
   8   5 -21       31.83       51.03      5.29 o
   9   5 -21        1.58        5.72      5.41 o
  10   5 -21        2.16       -0.82      6.13 o
   1   6 -21       73.09       81.52     14.54 o
   2   6 -21       94.03       85.10      9.24 o
   3   6 -21       18.39       11.81      5.40 o
   4   6 -21        0.52        1.37      6.81 o
   5   6 -21       12.02       14.12      4.60 o
   0   0 -20      155.51      154.47     10.36 o
   2   0 -20      179.31      187.26      8.20 o
   4   0 -20     2183.70     2193.93     59.26 o
   6   0 -20      535.37      568.01     14.67 o
   8   0 -20       16.29       21.87      3.55 o
  10   0 -20       17.56       24.75      7.32 o
  12   0 -20       14.25       37.48      8.20 o
  14   0 -20      272.35      263.44     16.39 o
  16   0 -20       71.18       77.90     10.36 o
   0   1 -20      978.76      980.25     28.14 o
   1   1 -20       84.79       77.53      3.98 o
   2   1 -20      185.33      192.18      5.95 o
   3   1 -20      817.59      894.02     18.40 o
   4   1 -20      207.13      227.99      7.06 o
   5   1 -20       60.05       62.06      3.80 o
   6   1 -20       41.48       43.95      3.53 o
   7   1 -20      364.87      379.29      8.46 o
   8   1 -20      442.68      444.43      9.55 o
   9   1 -20       55.94       55.36      4.13 o
  10   1 -20     2457.90     2437.13     46.86 o
  11   1 -20       29.88       59.36      4.49 o
  12   1 -20     1234.73     1188.29     24.49 o
  13   1 -20       10.43        9.87      4.21 o
  14   1 -20       37.05       35.97      4.81 o
  15   1 -20       97.32       95.21      7.60 o
  16   1 -20        1.10        5.36      7.32 o
  17   1 -20       73.33       84.36      7.46 o
   0   2 -20        9.33       13.52      5.16 o
   1   2 -20       25.79       25.37      3.56 o
   2   2 -20      306.07      312.77      8.23 o
   3   2 -20       45.70       47.12      3.55 o
   4   2 -20       21.54       23.02      3.04 o
   5   2 -20      156.31      158.57      6.50 o
   6   2 -20       27.09       22.27      3.13 o
   7   2 -20      264.40      237.80      7.27 o
   8   2 -20     1422.92     1466.10     29.15 o
   9   2 -20       36.61       35.51      3.69 o
  10   2 -20      508.47      476.41     11.61 o
  11   2 -20        8.91       15.53      3.38 o
  12   2 -20      437.54      392.52     11.99 o
  13   2 -20       29.26       28.04      6.82 o
  14   2 -20       25.39       20.15      4.30 o
  15   2 -20       63.09       74.09      5.89 o
  16   2 -20       10.43       15.22      7.36 o
   0   3 -20     2213.72     2252.03     61.35 o
   1   3 -20      616.72      602.00     16.82 o
   2   3 -20     2820.12     2781.19     52.98 o
   3   3 -20      413.43      438.79     10.85 o
   4   3 -20      383.59      353.50      9.35 o
   5   3 -20      216.67      239.96      7.44 o
   6   3 -20       11.93       15.14      3.24 o
   7   3 -20      199.30      213.53      7.04 o
   8   3 -20       70.36       67.39      4.51 o
   9   3 -20       12.91       12.03      3.82 o
  10   3 -20       84.87       60.63      9.47 o
  11   3 -20        2.10        4.68      3.63 o
  12   3 -20       48.57       54.48      4.93 o
  13   3 -20        7.66        5.32      3.67 o
  14   3 -20       13.02       10.73      6.31 o
  15   3 -20      193.25      199.03     20.78 o
   0   4 -20      168.57      135.42     14.68 o
   1   4 -20       21.59       19.64      3.56 o
   2   4 -20      120.32       99.91      5.28 o
   3   4 -20       99.53       96.95      5.21 o
   4   4 -20      166.05      153.38      6.22 o
   5   4 -20      129.57      109.76      5.44 o
   6   4 -20       67.83       48.47      4.16 o
   7   4 -20       46.49       46.85      4.84 o
   8   4 -20       96.16       82.62      5.78 o
   9   4 -20       91.42       82.84      5.72 o
  10   4 -20        8.08        2.45      3.60 o
  11   4 -20       28.49       36.25      7.00 o
  12   4 -20       50.70       72.44      8.54 o
  13   4 -20      274.38      255.21     18.17 o
  14   4 -20      106.40       98.13     10.06 o
   0   5 -20      457.50      390.03     14.96 o
   1   5 -20       15.43       14.48      3.62 o
   2   5 -20        3.13        4.97      3.38 o
   3   5 -20      110.27      110.76      6.72 o
   4   5 -20        7.52        4.23      4.03 o
   5   5 -20      130.03      137.05      7.36 o
   6   5 -20       61.24       71.33      5.80 o
   7   5 -20       54.02       45.07      5.00 o
   8   5 -20      110.89      115.05      6.83 o
   9   5 -20       29.08       31.86      4.41 o
  10   5 -20        4.71        8.11      6.53 o
  11   5 -20        0.89       10.60      9.12 o
   0   6 -20      776.29      662.43     31.37 o
   1   6 -20       66.26       61.25      6.96 o
   2   6 -20      218.51      209.33     12.52 o
   3   6 -20       17.57       24.36      5.73 o
   4   6 -20       55.62       52.77      6.69 o
   5   6 -20       15.99       18.00      4.74 o
   6   6 -20       56.11       67.70      6.09 o
   2   0 -19      175.26      164.97      7.52 o
   4   0 -19     3578.46     3711.61     98.01 o
   6   0 -19      524.80      568.10     14.53 o
   8   0 -19        8.35        7.41      3.07 o
  10   0 -19      593.76      640.54     20.35 o
  12   0 -19     2706.75     2650.24     71.87 o
  14   0 -19        9.96       13.22      8.52 o
  16   0 -19       23.68       25.07      7.85 o
  18   0 -19        6.64        4.25      7.24 o
   1   1 -19       16.74       22.27      2.64 o
   2   1 -19      199.86      191.15      5.83 o
   3   1 -19      101.84      128.82      4.87 o
   4   1 -19      494.83      483.45     10.99 o
   5   1 -19      254.50      246.25      6.92 o
   6   1 -19      819.15      843.48     15.73 o
   7   1 -19       35.04       38.68      2.71 o
   8   1 -19      891.40      902.44     15.33 o
   9   1 -19      432.64      446.35      8.81 o
  10   1 -19      464.97      468.48     10.22 o
  11   1 -19      811.57      802.51     17.37 o
  12   1 -19      283.35      295.79      8.73 o
  13   1 -19      130.21      133.43      7.18 o
  14   1 -19       29.89       32.20      4.62 o
  15   1 -19       11.02       17.36      7.18 o
  16   1 -19        8.85        8.45      5.07 o
  17   1 -19      302.14      309.12     12.86 o
   1   2 -19      139.56      133.67      5.15 o
   2   2 -19      110.69      110.64      4.77 o
   3   2 -19      838.35      899.26     20.35 o
   4   2 -19        1.86        2.08      2.46 o
   5   2 -19      467.39      465.30     10.88 o
   6   2 -19      134.30      126.56      5.22 o
   7   2 -19       37.78       34.69      3.42 o
   8   2 -19      532.60      498.06     10.37 o
   9   2 -19       11.99        8.74      3.38 o
  10   2 -19      254.59      224.63      7.18 o
  11   2 -19      127.21      133.84      5.84 o
  12   2 -19      139.70      125.81      6.66 o
  13   2 -19       48.93       48.57      4.86 o
  14   2 -19       70.63       63.51      5.51 o
  15   2 -19       42.34       38.44      4.66 o
  16   2 -19      164.56      169.03     15.86 o
  17   2 -19      288.93      288.81     11.65 o
   1   3 -19       31.99       29.52      3.38 o
   2   3 -19      369.08      357.04      9.27 o
   3   3 -19      150.16      136.48      5.61 o
   4   3 -19      576.17      548.59     12.62 o
   5   3 -19      703.29      663.15     14.71 o
   6   3 -19       28.70       30.41      3.45 o
   7   3 -19      330.87      311.08      8.55 o
   8   3 -19      287.01      258.12      7.70 o
   9   3 -19        2.22       -0.36      2.93 o
  10   3 -19      233.89      186.49      7.66 o
  11   3 -19       25.80       22.82      3.94 o
  12   3 -19        9.64       10.03      3.63 o
  13   3 -19        5.39       -3.97      5.65 o
  14   3 -19        1.27        5.99      5.99 o
  15   3 -19       62.58       76.68      8.68 o
  16   3 -19       27.76       25.22      7.18 o
   1   4 -19       69.47       68.28      4.49 o
   2   4 -19      390.75      346.31      9.40 o
   3   4 -19       32.03       33.68      5.79 o
   4   4 -19      124.81      129.11      5.76 o
   5   4 -19      498.05      403.67     10.38 o
   6   4 -19       28.97       29.30      3.65 o
   7   4 -19       86.13       66.15      5.22 o
   8   4 -19        3.50        1.13      3.52 o
   9   4 -19        5.06        9.94      5.97 o
  10   4 -19       19.12       19.70      6.20 o
  11   4 -19        4.27        8.66      6.13 o
  12   4 -19       34.40       33.21      7.31 o
  13   4 -19       64.19       64.04      8.68 o
  14   4 -19       27.31       27.14      7.46 o
   1   5 -19        6.95        8.37      3.44 o
   2   5 -19       26.64       38.84      4.19 o
   3   5 -19      198.87      191.80      8.17 o
   4   5 -19        4.61        2.13      3.82 o
   5   5 -19      156.80      126.20      8.31 o
   6   5 -19       66.44       65.21      5.50 o
   7   5 -19      243.29      206.99      8.45 o
   8   5 -19       34.75       29.78      4.47 o
   9   5 -19       26.37       11.42      7.15 o
  10   5 -19       93.40      107.51      9.96 o
  11   5 -19        6.13        7.00     12.86 o
   1   6 -19       34.53       32.34      9.14 o
   2   6 -19       32.34       32.90      6.12 o
   3   6 -19       38.42       40.34      6.14 o
   4   6 -19       60.71       50.62      7.95 o
   5   6 -19      155.65      157.72      8.06 o
   6   6 -19       60.57       67.05      5.92 o
   7   6 -19     1163.56     1271.72     32.62 o
   0   0 -18      258.16      235.70     12.69 o
   2   0 -18      204.44      273.80     37.24 o
   4   0 -18     1606.31     1745.79     50.75 o
   6   0 -18      314.08      303.43      9.03 o
   8   0 -18      126.21      142.78      6.17 o
  10   0 -18     3790.62     3856.50     83.53 o
  12   0 -18     4119.72     4044.11    107.40 o
  14   0 -18      164.36      136.18     13.08 o
  16   0 -18      149.84      152.42     12.89 o
  18   0 -18       22.38       42.96      8.98 o
   0   1 -18      721.38      692.82     20.52 o
   1   1 -18       13.88       16.93      2.38 o
   2   1 -18      194.83      182.59      5.59 o
   3   1 -18     1214.96     1216.96     21.46 o
   4   1 -18      322.31      335.95     12.46 o
   5   1 -18      564.80      549.43     10.86 o
   6   1 -18      254.66      250.57      8.54 o
   7   1 -18       39.65       44.79      2.71 o
   8   1 -18      245.42      252.29      5.86 o
   9   1 -18       57.50       62.90      3.28 o
  10   1 -18       27.42       34.19      2.88 o
  11   1 -18      674.20      680.83     15.12 o
  12   1 -18        4.50       17.95      3.53 o
  13   1 -18      127.13      127.26      5.81 o
  14   1 -18      236.21      232.08      8.88 o
  15   1 -18      147.23      131.37      7.14 o
  16   1 -18       66.51       63.91      6.62 o
  17   1 -18       14.83       18.92      5.35 o
  18   1 -18        0.71        0.88      4.98 o
   0   2 -18     3404.09     3689.97     97.53 o
   1   2 -18      940.42     1057.34     21.36 o
   2   2 -18      972.62      987.81     20.04 o
   3   2 -18      909.16      876.76     18.06 o
   4   2 -18       33.73       34.46      3.11 o
   5   2 -18      373.65      367.66      9.23 o
   6   2 -18      292.75      289.92      7.81 o
   7   2 -18      166.94      161.69      5.73 o
   8   2 -18       18.32       20.25      2.62 o
   9   2 -18      183.66      156.50      9.66 o
  10   2 -18       27.59       32.42      3.49 o
  11   2 -18      662.17      651.80     14.57 o
  12   2 -18       37.12       41.42      4.54 o
  13   2 -18       29.67       25.68      6.17 o
  14   2 -18       18.93       20.74      6.41 o
  15   2 -18       27.25       19.84      4.05 o
  16   2 -18       42.87       38.33      5.19 o
  17   2 -18       75.22       88.98     12.24 o
   0   3 -18      215.34      215.63      9.47 o
   1   3 -18      244.06      249.43      7.27 o
   2   3 -18        8.00       10.38      3.39 o
   3   3 -18        7.08       11.84      2.88 o
   4   3 -18      721.47      672.84     14.69 o
   5   3 -18      493.85      457.09     10.90 o
   6   3 -18      288.92      279.83      7.90 o
   7   3 -18       45.33       46.86      3.72 o
   8   3 -18      460.97      403.72     10.11 o
   9   3 -18      279.89      229.33      7.17 o
  10   3 -18       24.35       27.20      6.14 o
  11   3 -18      110.18       76.08      5.17 o
  12   3 -18       39.22       34.01      7.37 o
  13   3 -18       25.21       21.71      6.38 o
  14   3 -18       98.37       88.09      8.62 o
  15   3 -18       71.48       68.11      8.40 o
  16   3 -18       39.02       31.63      8.95 o
   0   4 -18       82.39       87.85     12.43 o
   1   4 -18       18.29       18.06      4.02 o
   2   4 -18       45.16       48.02      4.05 o
   3   4 -18      338.13      330.02      9.01 o
   4   4 -18      445.41      407.58     10.33 o
   5   4 -18      455.28      403.20     10.31 o
   6   4 -18      619.94      557.50     12.99 o
   7   4 -18       30.26       29.80      4.17 o
   8   4 -18       34.17       40.24      4.43 o
   9   4 -18      338.71      303.85      9.96 o
  10   4 -18        0.38       -1.87      3.09 o
  11   4 -18      155.14      155.08     10.49 o
  12   4 -18       37.14       45.38      7.56 o
  13   4 -18       36.68       39.85      7.48 o
  14   4 -18       17.79       17.41      8.14 o
   0   5 -18        3.25        2.00      8.06 o
   1   5 -18        1.54        5.60      3.27 o
   2   5 -18       24.24       24.81      3.72 o
   3   5 -18      132.25      121.74      6.81 o
   4   5 -18        0.66        1.61      4.67 o
   5   5 -18       70.58       77.49      5.65 o
   6   5 -18      119.46      121.79      6.82 o
   7   5 -18        8.02       10.80      3.94 o
   8   5 -18       39.55       41.25      4.74 o
   9   5 -18        6.25       -0.41      6.67 o
  10   5 -18       21.30       30.22      7.07 o
  11   5 -18        2.53        0.02      6.25 o
  12   5 -18       35.04       49.45     12.52 o
   0   6 -18        8.32        8.68      6.96 o
   1   6 -18        8.52        1.94      7.58 o
   2   6 -18       61.64       75.50      7.27 o
   3   6 -18       15.24       17.19      5.81 o
   4   6 -18       11.40        7.24      4.23 o
   5   6 -18       79.73       82.80      6.15 o
   6   6 -18       85.47       99.10      6.79 o
   7   6 -18      786.62      828.89     21.60 o
   8   6 -18      196.55      171.77     11.69 o
   2   0 -17      398.76      426.65     13.58 o
   4   0 -17      288.77      249.64      9.35 o
   6   0 -17      448.64      437.43     11.57 o
   8   0 -17      241.48      234.37      7.73 o
  10   0 -17      997.75     1037.29     24.49 o
  12   0 -17     1118.12     1282.85     80.43 o
  14   0 -17       95.59       80.07      6.94 o
  16   0 -17       99.64      104.00     10.80 o
  18   0 -17       59.10       54.93      9.43 o
   1   1 -17      672.55      703.58     14.57 o
   2   1 -17      423.52      457.32     12.29 o
   3   1 -17      886.83      904.67     16.49 o
   4   1 -17      962.56     1019.03     18.25 o
   5   1 -17      677.26      709.73     13.31 o
   6   1 -17       53.79       63.53      4.37 o
   7   1 -17       35.02       34.20      2.45 o
   8   1 -17       87.62       97.59      3.68 o
   9   1 -17      278.27      271.86      6.16 o
  10   1 -17       92.61       87.61      3.72 o
  11   1 -17      652.39      683.49     15.06 o
  12   1 -17      389.30      376.50      9.79 o
  13   1 -17      167.34      155.91     12.34 o
  14   1 -17      178.54      155.74      7.33 o
  15   1 -17      122.31      111.29      6.55 o
  16   1 -17      317.64      295.88     12.19 o
  17   1 -17       39.68       49.69      6.06 o
  18   1 -17       58.18       72.86      9.62 o
   1   2 -17     1006.79     1056.22     21.15 o
   2   2 -17      105.62      115.49      4.67 o
   3   2 -17     1111.23     1119.99     22.30 o
   4   2 -17      229.04      225.61      9.53 o
   5   2 -17      114.54      123.90      4.78 o
   6   2 -17        3.30        3.19      2.40 o
   7   2 -17        0.16        0.34      2.40 o
   8   2 -17      127.64      123.03      4.35 o
   9   2 -17       36.97       50.78      3.78 o
  10   2 -17      383.38      387.52      9.73 o
  11   2 -17      128.74      130.77      5.57 o
  12   2 -17        1.29        1.35      3.39 o
  13   2 -17        6.59        5.14      3.49 o
  14   2 -17       32.94       32.11      4.19 o
  15   2 -17       43.59       48.55      5.12 o
  16   2 -17       21.79       12.76      4.25 o
  17   2 -17      130.69      137.74     14.47 o
   1   3 -17        3.53        5.74      2.61 o
   2   3 -17      258.76      265.42      7.39 o
   3   3 -17       17.70       19.28      2.90 o
   4   3 -17      395.04      387.81      9.56 o
   5   3 -17       59.44       68.34      3.99 o
   6   3 -17      617.01      572.44     12.89 o
   7   3 -17       44.70       45.83      3.60 o
   8   3 -17       10.18       11.50      2.92 o
   9   3 -17      603.16      489.38     11.53 o
  10   3 -17       79.06       72.66      4.97 o
  11   3 -17       11.28        5.98      3.22 o
  12   3 -17       26.90       34.02     10.56 o
  13   3 -17       96.43       90.28      9.89 o
  14   3 -17      258.50      248.67     12.70 o
  15   3 -17        5.15       11.55      6.24 o
  16   3 -17       35.14       32.30      7.21 o
   1   4 -17        2.53        2.44      4.49 o
   2   4 -17      220.18      207.36      6.93 o
   3   4 -17       31.71       34.69      3.64 o
   4   4 -17      419.08      358.47      9.43 o
   5   4 -17      218.45      218.55      7.04 o
   6   4 -17      216.56      192.13      6.59 o
   7   4 -17      147.53      136.71      6.64 o
   8   4 -17      519.95      498.79     13.87 o
   9   4 -17        0.17        6.64      3.35 o
  10   4 -17       81.37       81.12      8.19 o
  11   4 -17       98.91      103.51      9.14 o
  12   4 -17       19.93       28.02      6.79 o
  13   4 -17      272.57      241.29     12.99 o
  14   4 -17        9.20       14.28     10.32 o
  15   4 -17        9.39       15.50      7.16 o
   1   5 -17       67.60       77.60      4.84 o
   2   5 -17      222.90      209.85      7.22 o
   3   5 -17       36.61       38.48      3.96 o
   4   5 -17       22.98       22.51      4.19 o
   5   5 -17      115.25      117.21      6.58 o
   6   5 -17      142.34      170.74      7.61 o
   7   5 -17       26.39       30.26      4.31 o
   8   5 -17      671.46      674.74     17.83 o
   9   5 -17       63.37       64.54      8.13 o
  10   5 -17        4.61       -3.98      5.81 o
  11   5 -17      142.00      144.09     10.99 o
  12   5 -17      225.69      227.43     13.14 o
   1   6 -17      106.88      128.15      8.68 o
   2   6 -17       62.52       69.22      6.92 o
   3   6 -17       87.19       80.50      6.10 o
   4   6 -17        7.64        2.04      3.97 o
   5   6 -17       14.55       15.08      4.39 o
   6   6 -17      111.94       86.09      6.20 o
   7   6 -17      242.40      251.16      9.52 o
   8   6 -17      159.88      123.97     15.74 o
   0   0 -16      423.26      440.65     19.41 o
   2   0 -16     1321.18     1350.34     57.98 o
   4   0 -16       45.31       40.69      3.90 o
   6   0 -16      309.30      285.59      9.01 o
   8   0 -16       79.57       88.50      4.91 o
  10   0 -16      259.15      293.82     15.11 o
  12   0 -16     1535.58     1632.14     97.16 o
  14   0 -16        7.10        5.34      7.17 o
  16   0 -16      461.23      410.06     21.19 o
  18   0 -16       85.80       90.73     10.63 o
   0   1 -16     3986.54     4181.25    109.59 o
   1   1 -16      531.88      592.15     12.49 o
   2   1 -16      645.79      719.57     13.25 o
   3   1 -16       10.14       45.23      9.40 o
   4   1 -16     2647.32     2659.50     44.72 o
   5   1 -16      190.01      226.07      5.66 o
   6   1 -16      863.26      773.91     14.31 o
   7   1 -16      121.33      139.42      4.08 o
   8   1 -16       19.12       18.39      2.16 o
   9   1 -16        0.99        3.84      1.97 o
  10   1 -16       20.32       23.79      2.52 o
  11   1 -16     1554.90     1521.06     24.45 o
  12   1 -16       96.39       90.28      4.89 o
  13   1 -16       61.50       73.23      6.15 o
  14   1 -16       58.12       50.22      4.77 o
  15   1 -16       70.87       73.41      6.92 o
  16   1 -16      549.83      542.53     18.03 o
  17   1 -16       11.55       19.18      5.13 o
  18   1 -16      173.59      166.14     13.63 o
   0   2 -16     7017.34     7545.75    196.28 o
   1   2 -16     8511.90     8737.21    160.38 o
   2   2 -16      374.55      410.16     12.41 o
   3   2 -16     1132.82     1286.19     25.22 o
   4   2 -16      242.03      261.48      6.94 o
   5   2 -16      320.09      326.44      8.11 o
   6   2 -16      167.90      161.71      7.33 o
   7   2 -16      230.36      230.59      6.59 o
   8   2 -16     1175.85     1201.14     23.95 o
   9   2 -16     1209.69     1137.18     22.93 o
  10   2 -16      300.02      326.38      7.48 o
  11   2 -16      114.30      101.57      5.00 o
  12   2 -16       67.50       78.17      5.19 o
  13   2 -16       11.59       12.34      3.61 o
  14   2 -16       97.46       97.49      6.98 o
  15   2 -16      130.50      127.85      6.54 o
  16   2 -16       14.43       11.97     10.20 o
  17   2 -16      352.57      358.56     21.36 o
  18   2 -16        3.74       13.20      9.02 o
   0   3 -16       29.27       47.85      8.25 o
   1   3 -16       56.08       44.27      3.32 o
   2   3 -16       34.91       38.68      4.20 o
   3   3 -16      259.37      257.37     13.42 o
   4   3 -16       63.10       68.90      4.93 o
   5   3 -16      239.59      217.98      8.11 o
   6   3 -16       95.24      100.17      4.68 o
   7   3 -16      287.48      320.23      8.35 o
   8   3 -16      349.00      289.76      7.88 o
   9   3 -16      248.89      201.70      5.50 o
  10   3 -16      387.81      341.62     10.32 o
  11   3 -16       56.90       51.20      4.18 o
  12   3 -16       75.70       56.55     10.63 o
  13   3 -16       97.32       70.15      7.72 o
  14   3 -16      183.74      231.54     16.01 o
  15   3 -16       57.77       32.15      6.97 o
  16   3 -16       96.29       77.70      8.68 o
  17   3 -16      130.40      151.70     16.01 o
   0   4 -16     1339.85     1289.56     36.66 o
   1   4 -16      138.22      132.89      9.39 o
   2   4 -16     2166.33     2150.86     46.52 o
   3   4 -16      416.81      415.73     10.67 o
   4   4 -16      306.77      277.82      7.95 o
   5   4 -16      435.13      378.25      9.67 o
   6   4 -16       44.08       48.23      4.12 o
   7   4 -16      213.17      236.20      7.18 o
   8   4 -16       78.35       79.27      5.17 o
   9   4 -16      281.64      291.41      9.38 o
  10   4 -16       48.52       42.03      6.80 o
  11   4 -16      173.29      158.30     10.40 o
  12   4 -16      129.85      138.08     11.40 o
  13   4 -16      471.43      441.00     22.49 o
  14   4 -16      480.66      469.67     18.91 o
  15   4 -16        7.60        5.34      6.66 o
   0   5 -16       62.94       70.81     12.67 o
   1   5 -16      698.81      659.28     14.97 o
   2   5 -16      134.16      127.44      5.81 o
   3   5 -16       40.30       41.23      3.97 o
   4   5 -16       22.71       20.31      4.05 o
   5   5 -16      147.71      134.86      6.90 o
   6   5 -16      170.81      145.52      6.99 o
   7   5 -16      195.08      182.62      7.67 o
   8   5 -16      287.26      278.31      9.48 o
   9   5 -16        3.04        9.74      5.98 o
  10   5 -16        7.45       15.50     12.28 o
  11   5 -16      109.66      116.17     11.73 o
  12   5 -16       22.29       29.19      7.43 o
  13   5 -16      127.74      174.19     17.32 o
   0   6 -16      184.34      182.35     13.82 o
   1   6 -16      147.41      157.82      9.19 o
   2   6 -16        6.88       10.82      4.71 o
   3   6 -16       89.01       91.18      6.33 o
   4   6 -16       18.90       14.69      4.26 o
   5   6 -16       38.95       34.86      4.79 o
   6   6 -16      252.04      244.14      9.37 o
   7   6 -16      191.69      196.96      8.25 o
   8   6 -16      270.26      193.62     15.28 o
   9   6 -16       92.69       90.22      9.33 o
   2   0 -15      222.45      238.27      8.59 o
   4   0 -15      503.50      523.13     26.04 o
   6   0 -15       64.46       49.79      3.53 o
   8   0 -15      170.69      140.15      5.71 o
  10   0 -15      701.82      760.81     18.61 o
  12   0 -15     5344.31     5217.32    137.20 o
  14   0 -15      116.16      110.05     14.69 o
  16   0 -15      416.60      419.46     21.29 o
  18   0 -15       44.66       50.58      9.09 o
   1   1 -15      200.85      235.22      6.12 o
   2   1 -15     9702.25    10077.64    164.88 o
   3   1 -15     1442.12     1407.48     27.45 o
   4   1 -15     1366.24     1506.87     28.83 o
   5   1 -15      229.33      260.52      7.37 o
   6   1 -15     2980.11     2946.64     49.38 o
   7   1 -15     1343.12     1359.55     21.63 o
   8   1 -15        4.34        1.02      1.80 o
   9   1 -15        0.47        0.03      1.83 o
  10   1 -15       75.77       92.34      3.65 o
  11   1 -15      305.20      294.15      6.56 o
  12   1 -15      176.35      202.17      6.65 o
  13   1 -15      162.92      160.85      6.10 o
  14   1 -15       80.10       86.02      5.61 o
  15   1 -15      157.86      158.21      7.16 o
  16   1 -15       86.28       87.72      6.80 o
  17   1 -15      195.07      189.74      9.49 o
  18   1 -15       60.91       70.88      7.20 o
   1   2 -15      762.58      798.67     16.38 o
   2   2 -15     6747.39     6847.59    125.93 o
   3   2 -15       82.45      100.30      5.17 o
   4   2 -15      268.28      294.32      7.83 o
   5   2 -15       40.27       46.61      4.44 o
   6   2 -15      289.15      290.84      7.44 o
   7   2 -15       12.85       19.66      2.64 o
   8   2 -15        8.24        9.65      2.47 o
   9   2 -15     1081.81     1036.54     18.64 o
  10   2 -15        1.84       18.22      2.74 o
  11   2 -15      713.88      715.34     13.60 o
  12   2 -15       38.09       35.77      3.43 o
  13   2 -15       73.83       57.96      7.82 o
  14   2 -15       15.84        9.47      3.42 o
  15   2 -15       47.28       50.60      5.26 o
  16   2 -15       12.27       20.76     14.40 o
  17   2 -15      378.44      356.74     21.26 o
  18   2 -15        2.55        6.93      8.68 o
   1   3 -15      119.90      123.63      5.12 o
   2   3 -15       70.81       66.13      3.72 o
   3   3 -15      572.52      501.65     11.32 o
   4   3 -15      180.16      165.73      5.55 o
   5   3 -15      266.55      259.11      7.16 o
   6   3 -15       11.67        9.99      2.58 o
   7   3 -15       28.21       30.21      3.05 o
   8   3 -15      325.31      288.59      7.72 o
   9   3 -15       95.47       90.13      3.69 o
  10   3 -15       75.29       68.03      3.26 o
  11   3 -15       56.76       52.56      8.98 o
  12   3 -15       37.49       40.43      9.02 o
  13   3 -15      127.79      147.41     10.02 o
  14   3 -15      835.72      815.82     34.24 o
  15   3 -15       46.94       35.30      7.01 o
  16   3 -15      167.50      186.46     13.60 o
  17   3 -15       80.21       72.28     11.90 o
   1   4 -15      714.69      710.27     15.45 o
   2   4 -15      401.72      412.84     10.26 o
   3   4 -15     1697.32     1612.99     31.72 o
   4   4 -15       43.28       53.07      3.88 o
   5   4 -15      166.99      150.49     12.53 o
   6   4 -15      268.22      259.50      7.49 o
   7   4 -15      133.68      153.93      5.71 o
   8   4 -15       16.17       14.40      3.37 o
   9   4 -15        5.20        2.53      5.16 o
  10   4 -15        7.36       11.22      5.69 o
  11   4 -15        8.35       11.14      5.74 o
  12   4 -15      323.56      308.44     21.14 o
  13   4 -15       83.87       97.61      9.17 o
  14   4 -15     1047.82     1063.25     33.88 o
  15   4 -15        2.87        8.97      6.78 o
   1   5 -15       52.48       48.00      4.03 o
   2   5 -15       81.60       90.53      7.08 o
   3   5 -15       91.48       83.23      4.83 o
   4   5 -15       86.32       84.32      5.62 o
   5   5 -15      108.00      103.16      6.11 o
   6   5 -15      122.57      117.98      6.59 o
   7   5 -15      179.54      176.41     14.70 o
   8   5 -15       38.85       30.80      6.59 o
   9   5 -15       14.39       14.89      6.18 o
  10   5 -15      215.67      205.00     12.07 o
  11   5 -15       32.18       26.32     11.08 o
  12   5 -15      184.18      201.29     18.76 o
  13   5 -15       47.22       76.11      9.27 o
   1   6 -15        4.75        1.47      4.48 o
   2   6 -15       71.80       68.52      6.59 o
   3   6 -15       76.36       81.39      6.01 o
   4   6 -15        3.40        6.96      3.96 o
   5   6 -15       45.11       39.86      5.52 o
   6   6 -15       70.94       73.79      5.57 o
   7   6 -15       78.03       74.56      5.35 o
   8   6 -15      164.48      163.29     11.16 o
   9   6 -15      224.58      199.75     13.77 o
   0   0 -14     2509.82     2637.42     98.41 o
   2   0 -14     3037.16     2905.28     76.51 o
   4   0 -14      878.83      852.50     24.45 o
   6   0 -14      123.95      108.97      4.79 o
   8   0 -14        1.81        0.39      2.28 o
  10   0 -14     4624.25     4528.03     97.18 o
  12   0 -14     3584.84     3563.08     94.62 o
  14   0 -14      162.92      137.64      8.32 o
  16   0 -14        3.67       14.78      6.79 o
  18   0 -14      430.47      451.49     22.73 o
   0   1 -14      752.82      693.09     19.95 o
   1   1 -14      638.79      704.71     14.35 o
   2   1 -14     2526.92     2450.22     41.08 o
   3   1 -14     1193.83     1093.66     19.15 o
   4   1 -14      350.06      395.49     17.75 o
   5   1 -14     1887.10     1993.64     33.79 o
   6   1 -14      230.75      239.79      9.07 o
   7   1 -14     1116.47     1230.36     19.66 o
   8   1 -14      414.42      391.63      7.45 o
   9   1 -14       73.66       94.41      3.47 o
  10   1 -14       46.90       49.33      2.80 o
  11   1 -14      105.54      109.65      4.46 o
  12   1 -14      458.82      440.54     10.58 o
  13   1 -14      152.85      152.10      6.09 o
  14   1 -14       87.14       84.62      5.40 o
  15   1 -14      122.64      110.60      6.14 o
  16   1 -14        0.97       10.46      4.42 o
  17   1 -14      100.45       87.47      7.27 o
  18   1 -14       14.09       13.48      4.81 o
  19   1 -14        2.35        5.72      4.69 o
   0   2 -14    13810.80    14552.19    377.29 o
   1   2 -14     4734.69     4798.86     88.70 o
   2   2 -14     4270.18     4489.05     83.08 o
   3   2 -14      311.59      344.01      9.32 o
   4   2 -14      184.60      191.78      5.58 o
   5   2 -14      194.13      185.01      5.47 o
   6   2 -14      118.03      109.58      4.33 o
   7   2 -14      531.82      586.63     13.29 o
   8   2 -14      468.44      442.61      8.94 o
   9   2 -14      253.69      243.89      5.94 o
  10   2 -14     2234.59     2259.19     48.59 o
  11   2 -14     1482.73     1443.54     25.24 o
  12   2 -14      130.13      131.01      5.29 o
  13   2 -14       98.17       88.29      5.28 o
  14   2 -14       39.91       40.33      4.21 o
  15   2 -14       53.81       68.90      7.30 o
  16   2 -14      151.74      153.73      9.89 o
  18   2 -14       53.35       52.43     10.56 o
   0   3 -14     1407.47     1316.69     36.55 o
   1   3 -14        1.45        0.45      2.18 o
   2   3 -14      124.38      112.36      4.54 o
   3   3 -14     1486.69     1459.19     28.47 o
   4   3 -14      271.36      269.54      7.16 o
   5   3 -14       57.50       56.63      3.60 o
   6   3 -14      108.56      105.35      4.44 o
   7   3 -14      130.51      131.31      4.92 o
   8   3 -14       61.55       60.43      3.60 o
   9   3 -14      100.92      114.63      5.14 o
  10   3 -14      697.23      646.09     16.86 o
  11   3 -14      737.90      684.54     22.60 o
  12   3 -14       61.63       60.20      7.14 o
  13   3 -14      489.39      487.38     18.15 o
  14   3 -14     1042.85      966.10     30.53 o
  15   3 -14      159.40      152.59     10.51 o
  16   3 -14       31.48       30.68      7.04 o
  17   3 -14       49.24       73.62     12.28 o
   0   4 -14      713.59      737.02     31.29 o
   1   4 -14     2054.73     2066.18     39.80 o
   2   4 -14      100.47      108.93      5.21 o
   3   4 -14     2114.90     1985.35     38.37 o
   4   4 -14      774.47      721.42     15.60 o
   5   4 -14       87.93       88.84      4.64 o
   6   4 -14      103.87      103.56      5.12 o
   7   4 -14       46.20       43.46      3.72 o
   8   4 -14       20.52       22.78      3.43 o
   9   4 -14      147.35      149.16      9.86 o
  10   4 -14       13.51       10.57     11.01 o
  11   4 -14       41.96       35.48      6.62 o
  12   4 -14        6.72       13.78      7.90 o
  13   4 -14      396.30      402.03     16.79 o
  14   4 -14      417.99      404.44     20.90 o
  15   4 -14       30.75       37.32      7.87 o
   0   5 -14      727.48      687.15     21.68 o
   1   5 -14       71.30       67.44      4.43 o
   2   5 -14      696.25      652.83     14.73 o
   3   5 -14        3.35        2.93      2.94 o
   4   5 -14      110.73       85.40      5.59 o
   5   5 -14      102.90      103.22      8.08 o
   6   5 -14      191.75      177.78      7.45 o
   7   5 -14      155.03      161.06      7.12 o
   8   5 -14       95.31      103.08      9.00 o
   9   5 -14        6.11        5.22      5.83 o
  10   5 -14       17.35       25.97      6.74 o
  11   5 -14       87.19       91.08      9.31 o
  12   5 -14      234.18      270.15     13.92 o
  13   5 -14       33.15       31.04      7.74 o
   0   6 -14      160.83      178.78     13.44 o
   1   6 -14        8.87       18.35      4.99 o
   2   6 -14       47.26       48.37      5.09 o
   3   6 -14       71.78       73.58      5.68 o
   4   6 -14       36.48       38.35      4.75 o
   5   6 -14       80.68       74.73      6.62 o
   6   6 -14        9.59       17.99      4.04 o
   7   6 -14       82.83       68.35      5.58 o
   8   6 -14       39.92       50.11      7.74 o
   9   6 -14      170.83      194.04     19.27 o
  10   6 -14       24.45       26.43      7.33 o
   0   7 -14      672.04      718.49     33.40 o
   1   7 -14        9.17       11.36      5.38 o
   2   7 -14       85.21       78.02      7.47 o
   2   0 -13      320.99      281.45      9.40 o
   4   0 -13      535.65      473.15     19.53 o
   6   0 -13      378.54      355.46      9.41 o
   8   0 -13      987.27     1027.91     23.54 o
  10   0 -13       49.73       43.44      4.70 o
  12   0 -13     1276.00     1314.48     44.57 o
  14   0 -13       35.85       39.77      5.25 o
  16   0 -13      233.79      245.00     15.29 o
  18   0 -13      875.73      899.03     38.30 o
   1   1 -13     1974.52     2066.19     38.82 o
   2   1 -13     3671.44     3622.19     59.97 o
   3   1 -13     1133.84     1184.02     32.34 o
   4   1 -13     1623.94     1513.85     36.10 o
   5   1 -13     2097.90     2198.77     37.05 o
   6   1 -13     1570.15     1562.76     24.40 o
   7   1 -13      149.77      158.23      4.06 o
   8   1 -13      134.07      126.66      3.72 o
   9   1 -13      290.97      311.89      6.34 o
  10   1 -13     1220.14     1181.02     21.00 o
  11   1 -13       38.15       39.22      3.02 o
  12   1 -13      414.74      419.26     13.19 o
  13   1 -13      102.51      117.44      5.15 o
  14   1 -13       22.74       21.20      5.23 o
  15   1 -13       29.46       29.06      4.15 o
  16   1 -13       55.14       46.29      5.41 o
  17   1 -13       14.58        9.94      4.49 o
  18   1 -13       67.15       57.96      5.91 o
  19   1 -13       14.12       24.13      7.12 o
   1   2 -13     3131.16     3239.84     60.31 o
   2   2 -13      148.01      180.33      8.06 o
   3   2 -13       71.83       86.94      3.44 o
   4   2 -13      237.44      231.66      9.58 o
   5   2 -13      422.23      405.66      8.29 o
   6   2 -13      129.79      120.27      4.37 o
   7   2 -13      792.83      847.16     17.22 o
   8   2 -13      137.58      115.40      3.82 o
   9   2 -13        6.73       10.29      2.00 o
  10   2 -13     4452.72     4488.32     74.50 o
  11   2 -13       56.94       71.70      8.40 o
  12   2 -13      196.96      184.02      5.16 o
  13   2 -13       19.53       23.80      3.43 o
  14   2 -13       51.58       46.87      4.02 o
  15   2 -13      338.12      347.29     19.15 o
  16   2 -13       75.77       93.15     12.38 o
  17   2 -13       12.58       13.13      8.44 o
  18   2 -13       19.01       14.33      8.92 o
   1   3 -13      402.04      407.57      9.46 o
   2   3 -13      162.63      150.64      5.05 o
   3   3 -13      270.69      272.14      7.09 o
   4   3 -13      135.43      123.43      4.61 o
   5   3 -13       24.49       18.36      2.52 o
   6   3 -13       39.99       41.09      3.05 o
   7   3 -13      196.17      186.16      8.79 o
   8   3 -13       68.48       67.92      3.73 o
   9   3 -13        5.42        5.35      2.17 o
  10   3 -13      194.72      208.47      7.91 o
  11   3 -13      129.14      144.50      9.38 o
  12   3 -13      391.19      352.56     14.54 o
  13   3 -13      450.55      440.62     16.90 o
  14   3 -13      405.21      417.92     16.67 o
  15   3 -13       77.89       66.23      9.60 o
  16   3 -13       76.36       75.77      8.62 o
  17   3 -13      362.88      432.90     24.89 o
   1   4 -13      709.54      704.52     15.18 o
   2   4 -13     1681.70     1671.09     32.59 o
   3   4 -13      108.81      105.63      4.96 o
   4   4 -13     1487.48     1418.84     28.04 o
   5   4 -13      325.23      334.86      8.63 o
   6   4 -13       36.13       34.45      3.21 o
   7   4 -13      471.46      459.63     10.77 o
   8   4 -13       22.31       24.25      2.79 o
   9   4 -13       72.95       62.65      7.26 o
  10   4 -13       77.34       73.10      8.42 o
  11   4 -13        9.30       17.26      5.85 o
  12   4 -13      120.00      114.07      9.49 o
  13   4 -13      747.61      702.56     24.27 o
  14   4 -13       33.04       37.96     10.18 o
  15   4 -13       70.05       56.51      8.31 o
  16   4 -13       12.31        8.04      6.85 o
   1   5 -13      570.79      543.31     12.69 o
   2   5 -13     1179.50     1078.92     22.29 o
   3   5 -13       99.08       94.26      4.96 o
   4   5 -13       74.36       56.99      4.10 o
   5   5 -13       58.42       59.83      4.84 o
   6   5 -13       19.07       12.86      3.57 o
   7   5 -13       83.55       89.06      5.61 o
   8   5 -13       25.81       46.01      7.13 o
   9   5 -13        7.74       13.56      6.14 o
  10   5 -13      588.62      585.87     25.55 o
  11   5 -13      219.80      210.50     23.75 o
  12   5 -13       34.18       36.16      7.43 o
  13   5 -13      103.21      104.27     10.07 o
   1   6 -13        7.35       12.46      4.67 o
   2   6 -13       82.08       85.75      5.99 o
   3   6 -13       21.00       18.50      4.23 o
   4   6 -13       16.55       12.12      3.97 o
   5   6 -13       91.97       79.50      8.49 o
   6   6 -13      109.07      102.08      6.22 o
   7   6 -13        1.13        3.64      5.69 o
   8   6 -13       96.45      138.56     12.24 o
   9   6 -13       70.37       60.24      8.68 o
  10   6 -13        2.29        4.11      6.51 o
   1   7 -13       82.11       93.18      8.03 o
   2   7 -13       81.99       81.67      7.60 o
   3   7 -13        3.74        5.56      4.95 o
   0   0 -12     3798.17     3605.88    133.18 o
   2   0 -12      744.62      727.91     27.38 o
   4   0 -12      881.29      785.47     17.98 o
   6   0 -12      488.44      479.95     11.89 o
   8   0 -12     1422.95     1535.27     34.06 o
  10   0 -12       31.71       36.27      3.92 o
  12   0 -12      168.95      176.27      7.11 o
  14   0 -12       21.04       17.28      4.57 o
  16   0 -12      200.22      178.75     12.96 o
  18   0 -12       88.15      158.83     13.27 o
   0   1 -12      755.15      729.47     24.33 o
   1   1 -12       33.91       35.53      2.30 o
   2   1 -12     1068.14     1084.15     18.74 o
   3   1 -12       18.62       32.50      4.61 o
   4   1 -12     1586.38     1617.61     27.46 o
   5   1 -12      932.71      982.96     17.28 o
   6   1 -12      886.45      950.14     15.32 o
   7   1 -12       85.68       97.89      5.67 o
   8   1 -12     2602.29     2650.01     40.55 o
   9   1 -12      676.28      673.30     12.65 o
  10   1 -12       50.50       58.44      3.13 o
  11   1 -12      149.27      161.06      5.22 o
  12   1 -12      109.80      126.36      4.48 o
  13   1 -12      313.67      286.59      7.85 o
  14   1 -12        8.26        6.88      2.88 o
  15   1 -12      126.12      112.60      6.07 o
  16   1 -12      194.30      173.51      8.58 o
  17   1 -12       25.14       29.27      4.99 o
  18   1 -12        0.40        1.75      4.28 o
  19   1 -12      571.15      522.41     17.28 o
   0   2 -12      690.39      745.55     17.43 o
   1   2 -12     1920.95     2075.41     31.95 o
   2   2 -12     2465.72     2584.60     43.30 o
   3   2 -12      185.75      212.87      5.20 o
   4   2 -12     1868.55     1941.06     32.90 o
   5   2 -12      573.64      592.79     11.20 o
   6   2 -12       28.03       37.06      2.41 o
   7   2 -12     2359.61     2557.61     39.21 o
   8   2 -12      138.18      131.74      3.67 o
   9   2 -12      295.16      263.19      5.98 o
  10   2 -12     1988.57     1936.83     33.01 o
  11   2 -12      608.86      590.21     18.59 o
  12   2 -12      541.97      493.62      9.80 o
  13   2 -12       25.88       20.50      3.25 o
  14   2 -12       45.36       55.70      6.66 o
  15   2 -12       25.87       41.72     11.68 o
  16   2 -12       39.73       44.12      6.78 o
  17   2 -12       24.00       28.67      9.33 o
  18   2 -12       72.27       84.15     12.14 o
   0   3 -12      661.04      696.01     20.52 o
   1   3 -12      531.71      499.44     11.01 o
   2   3 -12       13.12       10.79      2.40 o
   3   3 -12        6.64        7.30      2.44 o
   4   3 -12       78.15       64.49      3.42 o
   5   3 -12      115.07      106.14      4.39 o
   6   3 -12       26.19       25.78      2.59 o
   7   3 -12      181.19      211.21      6.01 o
   8   3 -12      135.51      132.55      3.95 o
   9   3 -12       56.36       64.80      4.55 o
  10   3 -12      627.20      559.32     14.80 o
  11   3 -12      125.89      108.63      8.49 o
  12   3 -12      110.35      123.35     12.07 o
  13   3 -12       46.38       58.74     15.19 o
  14   3 -12       12.89       22.45      7.11 o
  15   3 -12       33.18       37.25      8.33 o
  16   3 -12        7.27       15.79      6.40 o
  17   3 -12      214.68      202.37     16.90 o
   0   4 -12       89.08       98.81     11.35 o
   1   4 -12     1196.13     1218.49     24.31 o
   2   4 -12     2412.71     2364.13     45.05 o
   3   4 -12       14.80       19.97      3.00 o
   4   4 -12      790.95      768.90     16.27 o
   5   4 -12      170.63      203.27      6.31 o
   6   4 -12       82.82       84.45      5.63 o
   7   4 -12      108.65      102.07      4.53 o
   8   4 -12       76.75       89.48      5.53 o
   9   4 -12        0.68        0.70     10.96 o
  10   4 -12      296.86      256.51     12.30 o
  11   4 -12       19.42       18.58      6.62 o
  12   4 -12      168.87      193.96     11.30 o
  13   4 -12      186.78      205.81     25.87 o
  14   4 -12      538.94      522.13     25.56 o
  15   4 -12       28.26       25.91      7.26 o
  16   4 -12       13.17       16.18     11.74 o
   0   5 -12        0.02       -1.38      3.89 o
   1   5 -12      390.45      384.96      9.84 o
   2   5 -12       72.87       79.77      4.97 o
   3   5 -12      199.69      165.25      6.13 o
   4   5 -12       52.29       50.71      3.95 o
   5   5 -12      378.04      311.17     10.05 o
   6   5 -12        7.97        7.18      4.79 o
   7   5 -12      231.76      222.39     10.74 o
   8   5 -12      344.41      348.75     14.84 o
   9   5 -12      507.36      495.09     18.72 o
  10   5 -12       61.65       56.39      7.73 o
  11   5 -12      195.21      212.16     12.16 o
  12   5 -12       22.86       21.92      6.96 o
  13   5 -12      255.90      289.66     14.64 o
  14   5 -12        3.46        8.21      6.92 o
   0   6 -12        0.16        0.34      6.00 o
   1   6 -12       72.27       63.81      9.02 o
   2   6 -12       28.44       30.64      4.47 o
   3   6 -12       40.03       36.20      4.65 o
   4   6 -12       24.25       23.99      4.33 o
   5   6 -12       63.84       47.37      4.80 o
   6   6 -12      232.00      251.27      9.13 o
   7   6 -12        3.77       11.18      5.90 o
   8   6 -12       18.98       35.28      7.06 o
   9   6 -12        0.11       -0.70      5.94 o
  10   6 -12       11.37        3.77      6.48 o
   0   7 -12       41.40       43.51      9.09 o
   1   7 -12       43.14       56.48      6.79 o
   2   7 -12       51.53       60.15      6.83 o
   3   7 -12       64.72       54.17      6.64 o
   4   7 -12       57.91       54.73      7.25 o
   2   0 -11      634.51      548.35     15.77 o
   4   0 -11      337.82      330.77      8.51 o
   6   0 -11     1620.23     1652.25     36.18 o
   8   0 -11     4228.24     4337.80     92.66 o
  10   0 -11      265.18      307.48      8.86 o
  12   0 -11      658.66      654.55     16.32 o
  14   0 -11       68.76       54.75      5.48 o
  16   0 -11       81.45       98.10      9.88 o
  18   0 -11      221.71      268.76     16.32 o
   1   1 -11        3.79        6.70      1.78 o
   2   1 -11       90.80       91.11      3.15 o
   3   1 -11     1208.53     1100.12     18.96 o
   4   1 -11     2616.02     2610.37     43.50 o
   5   1 -11       38.01       32.12      3.16 o
   6   1 -11      145.97      194.16      5.56 o
   7   1 -11     1631.66     1545.69     26.47 o
   8   1 -11     1403.41     1453.35     25.07 o
   9   1 -11       43.84       60.04      2.97 o
  10   1 -11      167.75      181.19      5.02 o
  11   1 -11       36.63       40.37      3.29 o
  12   1 -11     2354.15     2350.79     36.43 o
  13   1 -11       13.90       25.71      4.12 o
  14   1 -11       42.72       45.75      3.65 o
  15   1 -11      129.41      132.84      6.39 o
  16   1 -11       10.62       19.48      3.80 o
  17   1 -11        8.96        8.76      4.36 o
  18   1 -11        6.04        2.91      4.36 o
  19   1 -11        4.54       21.43      7.99 o
   1   2 -11        8.92       12.61      3.20 o
   2   2 -11      958.93     1028.64     17.22 o
   3   2 -11     1591.35     1810.12     30.64 o
   4   2 -11     1471.27     1511.42     25.87 o
   5   2 -11     1086.15     1098.52     19.25 o
   6   2 -11      627.81      626.28     11.72 o
   7   2 -11     1148.25     1125.17     17.98 o
   8   2 -11      157.02      173.75      4.14 o
   9   2 -11      945.93      966.73     15.75 o
  10   2 -11       35.25       49.62      4.28 o
  11   2 -11      912.54      870.17     15.71 o
  12   2 -11      108.80      112.48      5.28 o
  13   2 -11       73.39       67.41      6.84 o
  14   2 -11      425.99      422.95     26.69 o
  15   2 -11       84.42       86.16      7.86 o
  16   2 -11       24.40       24.86      6.23 o
  17   2 -11       16.95       15.22      8.64 o
  18   2 -11       39.80       49.86     10.39 o
  19   2 -11       12.42        9.57      8.81 o
   1   3 -11       34.34       31.04      2.62 o
   2   3 -11       49.59       52.63      3.58 o
   3   3 -11      286.01      288.74      7.20 o
   4   3 -11       93.68       82.18      3.71 o
   5   3 -11       90.73       92.21      4.85 o
   6   3 -11      198.13      204.85      5.76 o
   7   3 -11        1.51        4.67      2.06 o
   8   3 -11        2.80        8.35      3.02 o
   9   3 -11        1.70        2.17      2.89 o
  10   3 -11        0.75       -1.17      2.91 o
  11   3 -11      201.16      192.26      7.37 o
  12   3 -11       68.48       78.05      7.67 o
  13   3 -11       16.97       16.38      6.29 o
  14   3 -11       55.92       52.80      7.30 o
  15   3 -11       97.61       77.60     11.98 o
  16   3 -11      173.43      195.15     11.65 o
  17   3 -11      171.60      205.72     12.11 o
  18   3 -11      170.09      164.69     15.98 o
   1   4 -11      904.21      899.71     18.50 o
   2   4 -11       30.49       40.32      3.26 o
   3   4 -11        0.88        2.98      2.51 o
   4   4 -11      186.28      175.54      6.57 o
   5   4 -11       47.44       29.08      2.96 o
   6   4 -11      445.56      497.76     11.27 o
   7   4 -11      140.95      142.56      5.01 o
   8   4 -11      403.50      373.40     11.11 o
   9   4 -11      388.18      340.37     14.14 o
  10   4 -11      943.98      866.48     27.58 o
  11   4 -11       17.63       28.28      6.24 o
  12   4 -11       54.88       49.78      7.20 o
  13   4 -11       99.84      119.64      9.86 o
  14   4 -11      377.09      353.91     15.65 o
  15   4 -11       10.79       18.52      6.86 o
  16   4 -11        6.06       11.37      6.79 o
   1   5 -11       33.31       38.83      3.68 o
   2   5 -11       19.69       20.15      3.28 o
   3   5 -11      123.61      107.20      5.19 o
   4   5 -11      192.08      162.35      6.05 o
   5   5 -11      577.70      476.00     13.30 o
   6   5 -11      169.30      157.72      6.84 o
   7   5 -11     1302.50     1203.73     36.04 o
   8   5 -11        1.70       10.08      5.60 o
   9   5 -11     1371.51     1327.53     39.76 o
  10   5 -11        2.08       15.99     11.26 o
  11   5 -11       69.65       79.03      8.56 o
  12   5 -11        6.16       14.21     10.65 o
  13   5 -11      140.20      133.77     12.02 o
  14   5 -11       25.52       42.80      8.25 o
   1   6 -11       21.97       21.14      4.18 o
   2   6 -11       24.47       22.05      4.31 o
   3   6 -11       71.30       68.32     11.12 o
   4   6 -11        4.48        4.97      4.06 o
   5   6 -11       73.52       58.14      7.24 o
   6   6 -11       91.42       84.77      5.70 o
   7   6 -11       34.72       55.51      7.50 o
   8   6 -11       14.51       16.37      7.46 o
   9   6 -11      385.44      368.66     16.11 o
  10   6 -11        5.71       -0.07      6.12 o
  11   6 -11       42.65       50.02      9.38 o
   1   7 -11       25.23       30.85      6.41 o
   2   7 -11      144.45      164.70     10.37 o
   3   7 -11      397.39      388.00     15.03 o
   4   7 -11       74.71       65.46      6.98 o
   5   7 -11      163.80      159.55      9.26 o
   0   0 -10     2409.17     2418.55     89.67 o
   2   0 -10     1279.32     1219.33     44.85 o
   4   0 -10      199.29      181.13      5.93 o
   6   0 -10        3.17        7.17      3.53 o
   8   0 -10      128.85      128.02      5.06 o
  10   0 -10      351.20      339.87      9.45 o
  12   0 -10      840.58      823.97     19.66 o
  14   0 -10      224.99      185.71     11.11 o
  16   0 -10      101.35      116.75     10.84 o
  18   0 -10      456.41      510.81     24.31 o
  20   0 -10      100.10      117.44     11.49 o
   0   1 -10    11121.92    11386.99    295.70 o
   1   1 -10    14361.89    15141.59    249.01 o
   2   1 -10      212.54      188.54      6.19 o
   3   1 -10      477.23      487.27     10.10 o
   4   1 -10     2918.38     2860.63     50.64 o
   5   1 -10      588.56      566.53     10.45 o
   6   1 -10      323.73      317.25      6.58 o
   7   1 -10     2784.65     3012.47     50.20 o
   8   1 -10      206.12      191.92      5.84 o
   9   1 -10     1302.97     1453.45     25.12 o
  10   1 -10      122.92      124.43      3.68 o
  11   1 -10      644.48      691.67     13.23 o
  12   1 -10     1206.27     1177.15     19.08 o
  13   1 -10      919.89      910.93     18.03 o
  14   1 -10       16.31       16.59      3.01 o
  15   1 -10      126.66      128.20      6.30 o
  16   1 -10      334.57      290.86      9.45 o
  17   1 -10        6.19        8.71      4.33 o
  18   1 -10        4.91        4.35      4.32 o
  19   1 -10       10.49       14.42      4.65 o
   0   2 -10       90.77       89.00      7.55 o
   1   2 -10      705.87      815.96     17.80 o
   2   2 -10     1813.10     1894.72     47.69 o
   3   2 -10     1660.56     1656.50     25.63 o
   4   2 -10      475.33      495.67     20.44 o
   5   2 -10      186.51      181.26      4.61 o
   6   2 -10     2049.21     1991.84     33.73 o
   7   2 -10     1502.57     1592.07     24.81 o
   8   2 -10        4.92        5.95      1.47 o
   9   2 -10      477.36      464.60      8.29 o
  10   2 -10      477.59      463.33      8.36 o
  11   2 -10      713.26      712.20     16.01 o
  12   2 -10       76.76       76.68      4.97 o
  13   2 -10      331.74      336.37     12.47 o
  14   2 -10      851.51      782.52     24.79 o
  15   2 -10       32.69       26.11      5.90 o
  16   2 -10       24.65       19.20      5.94 o
  17   2 -10        9.12        9.94      8.23 o
  18   2 -10        0.49       15.74      8.61 o
  19   2 -10      106.17      115.11     13.82 o
   0   3 -10      432.82      442.53     13.93 o
   1   3 -10      238.28      255.80      6.56 o
   2   3 -10       78.67       60.95      3.21 o
   3   3 -10      110.44      125.04      4.41 o
   4   3 -10       11.87       15.05      2.17 o
   5   3 -10      203.87      239.26      6.26 o
   6   3 -10      279.17      323.07      7.76 o
   7   3 -10      495.22      511.94     11.10 o
   8   3 -10      684.92      658.19     16.40 o
   9   3 -10       29.57       12.12      4.55 o
  10   3 -10      232.22      238.61      8.08 o
  11   3 -10     1377.45     1283.85     29.79 o
  12   3 -10        3.92        7.76      5.24 o
  13   3 -10       22.80       26.34      6.17 o
  14   3 -10       84.73       80.60      8.09 o
  15   3 -10       44.78       52.09      7.44 o
  16   3 -10      165.77      172.35     10.96 o
  17   3 -10       15.69       33.82      7.22 o
  18   3 -10       17.02       45.57     11.11 o
   0   4 -10      529.58      506.57     16.12 o
   1   4 -10      254.22      267.53      7.27 o
   2   4 -10      553.10      579.80     12.73 o
   3   4 -10       25.81       29.97      3.02 o
   4   4 -10      232.30      218.86      6.38 o
   5   4 -10      479.96      423.08      9.91 o
   6   4 -10      785.12      788.02     16.39 o
   7   4 -10      107.48      108.26      9.73 o
   8   4 -10       50.05       43.06      4.09 o
   9   4 -10     1457.88     1360.63     39.84 o
  10   4 -10       42.66       57.79      7.07 o
  11   4 -10        3.35        7.57      5.31 o
  12   4 -10       40.81       40.56      6.86 o
  13   4 -10      155.17      165.61     10.85 o
  14   4 -10       12.21       14.39      9.04 o
  15   4 -10       42.27       37.34     13.73 o
  16   4 -10      176.51      175.27     12.07 o
   0   5 -10       28.41       36.47      5.01 o
   1   5 -10      182.31      168.97      6.11 o
   2   5 -10       17.16       22.33      3.80 o
   3   5 -10      159.00      162.25      6.06 o
   4   5 -10      832.10      717.74     15.60 o
   5   5 -10       73.88       59.39      5.24 o
   6   5 -10      528.99      462.32     16.19 o
   7   5 -10      290.46      270.92     23.63 o
   8   5 -10     1023.18      988.94     30.80 o
   9   5 -10       40.00       61.07      8.52 o
  10   5 -10      702.81      642.03     26.23 o
  11   5 -10      158.51      167.82     11.04 o
  12   5 -10      111.60      103.16      9.63 o
  13   5 -10       12.83       16.82      6.65 o
  14   5 -10       58.69       61.75     19.08 o
   0   6 -10      108.08      116.48     11.32 o
   1   6 -10       25.27       30.46      4.40 o
   2   6 -10      101.48       87.53      5.92 o
   3   6 -10       17.72       10.73      5.36 o
   4   6 -10      155.69      187.55     11.24 o
   5   6 -10        6.58        4.26      3.60 o
   6   6 -10       59.48       60.70      4.91 o
   7   6 -10       88.19      103.31     14.02 o
   8   6 -10       11.81        7.27      7.10 o
   9   6 -10       81.76       79.56      8.74 o
  10   6 -10       42.63       41.53      8.21 o
  11   6 -10        5.52       10.34      6.79 o
   0   7 -10        1.87        1.47      6.62 o
   1   7 -10        1.93       12.93      4.97 o
   2   7 -10      394.47      407.28     15.55 o
   3   7 -10       47.98       50.47      6.37 o
   4   7 -10      363.62      310.07     12.99 o
   5   7 -10       79.82       82.04      6.98 o
   2   0  -9      694.24      662.47     25.31 o
   4   0  -9       23.31       30.73      2.34 o
   6   0  -9     3879.60     3704.97     79.10 o
   8   0  -9       32.46       44.76      3.09 o
  10   0  -9      235.36      202.01      6.59 o
  12   0  -9       59.87       76.04     10.41 o
  14   0  -9      594.35      460.95     15.26 o
  16   0  -9      998.05      896.46     37.31 o
  18   0  -9      541.08      510.19     24.07 o
  20   0  -9      181.90      168.60     13.51 o
   1   1  -9     4766.42     4712.57     77.37 o
   2   1  -9     2874.33     2769.63     45.84 o
   3   1  -9      188.03      165.67      6.44 o
   4   1  -9      308.44      290.21     12.31 o
   5   1  -9      405.51      417.46     10.18 o
   6   1  -9       39.49       44.41      2.49 o
   7   1  -9      124.92      144.39      5.85 o
   8   1  -9       34.99       30.45      2.13 o
   9   1  -9      145.30      181.69      4.24 o
  10   1  -9       69.14       78.39      3.71 o
  11   1  -9     1955.56     1970.69     30.63 o
  13   1  -9     1619.29     1527.08     24.30 o
  14   1  -9        1.67        1.03      2.61 o
  15   1  -9        8.49        5.54      3.35 o
  16   1  -9      133.48      116.04      6.15 o
  17   1  -9      140.13      133.16      7.80 o
  18   1  -9        9.75        5.50      4.26 o
  19   1  -9        3.23        0.42      4.47 o
  20   1  -9       94.96       89.49      8.26 o
   1   2  -9      396.12      407.81      7.19 o
   2   2  -9     5354.81     5548.01     83.20 o
   3   2  -9     1191.18     1392.73     39.79 o
   4   2  -9     1897.51     1911.66     32.25 o
   5   2  -9      586.72      592.07     10.96 o
   6   2  -9     2241.68     2237.92     37.65 o
   7   2  -9     1383.43     1418.68     22.17 o
   8   2  -9       70.56       69.35      2.48 o
   9   2  -9       43.72       59.45      3.33 o
  10   2  -9       85.47       94.73      4.45 o
  11   2  -9       28.04       27.21      3.38 o
  12   2  -9      519.12      482.84     11.40 o
  13   2  -9      452.01      400.45     11.44 o
  14   2  -9      457.44      408.59     15.45 o
  15   2  -9       58.48       56.31      6.80 o
  16   2  -9        4.28        4.88      5.24 o
  17   2  -9       25.76       29.80      8.95 o
  18   2  -9      364.41      364.84     21.33 o
  19   2  -9        0.77        6.58      8.61 o
   1   3  -9      250.99      256.34      7.14 o
   2   3  -9       76.21       76.81      4.04 o
   3   3  -9      144.31      128.40      6.82 o
   4   3  -9      362.31      366.41      8.42 o
   5   3  -9      391.95      375.59      9.24 o
   6   3  -9       85.79       90.94      4.85 o
   7   3  -9      162.98      169.16      6.26 o
   8   3  -9      497.56      502.59     13.13 o
   9   3  -9       24.34       64.40      8.90 o
  10   3  -9      202.09      173.82      7.45 o
  11   3  -9      296.57      313.57      9.57 o
  12   3  -9      475.84      474.49     27.98 o
  13   3  -9      252.42      257.31     12.34 o
  14   3  -9      340.96      336.65     14.54 o
  15   3  -9       68.09       76.60      8.21 o
  16   3  -9       40.23       53.80      7.56 o
  17   3  -9      207.62      233.22     22.70 o
  18   3  -9      104.45      150.60     15.94 o
   1   4  -9       42.51       50.38      3.36 o
   2   4  -9       52.91       54.56      3.42 o
   3   4  -9      704.99      687.49     15.87 o
   4   4  -9        1.09        5.51      2.28 o
   5   4  -9      356.72      389.61      9.23 o
   6   4  -9      167.14      159.26      5.24 o
   7   4  -9      365.51      384.35     11.32 o
   8   4  -9      466.21      496.57     13.42 o
   9   4  -9       29.93       20.58      5.67 o
  10   4  -9      789.55      735.31     24.16 o
  11   4  -9        1.81        1.56      5.25 o
  12   4  -9       82.20       63.43      7.55 o
  13   4  -9       25.96       47.01     11.76 o
  14   4  -9      101.63       96.01      9.30 o
  15   4  -9       16.21       20.79      6.88 o
  16   4  -9      159.42      152.63     11.24 o
   1   5  -9        1.36        1.70      2.72 o
   2   5  -9      361.53      351.06      9.16 o
   3   5  -9       95.97       99.56      4.93 o
   4   5  -9      692.96      596.55     13.43 o
   5   5  -9       95.47       80.57      4.26 o
   6   5  -9       40.38       42.82      3.92 o
   7   5  -9      142.83      159.57     14.62 o
   8   5  -9      957.20      942.55     29.66 o
   9   5  -9      153.73      148.92     14.08 o
  10   5  -9      991.24      956.12     30.51 o
  11   5  -9       43.41       48.90     11.59 o
  12   5  -9      112.92       97.12     10.65 o
  13   5  -9        6.54       11.00      6.45 o
  14   5  -9       72.67       79.12      9.28 o
   1   6  -9       12.29       16.54      3.90 o
   2   6  -9        7.33        7.33      3.77 o
   3   6  -9      217.68      231.10      8.81 o
   4   6  -9      220.94      213.80     10.56 o
   5   6  -9       70.06       52.65      4.82 o
   6   6  -9       50.11       64.64      7.34 o
   7   6  -9       23.49       25.15      6.24 o
   8   6  -9       26.76       10.28      5.97 o
   9   6  -9      101.34      109.98     14.92 o
  10   6  -9       35.75       30.76      7.29 o
  11   6  -9       31.69       42.63      7.94 o
   1   7  -9      302.29      339.19     13.79 o
   2   7  -9      153.54      153.52     11.56 o
   3   7  -9       35.24       48.52      6.41 o
   4   7  -9      545.73      531.79     18.46 o
   5   7  -9       27.07       37.17      9.02 o
   6   7  -9       81.65       75.47     11.97 o
   2   0  -8     1714.99     1446.26     42.40 o
   4   0  -8      506.85      428.71     10.15 o
   6   0  -8     3643.63     3274.93     69.96 o
   8   0  -8      312.49      280.62      8.49 o
  10   0  -8      424.80      419.28     13.18 o
  12   0  -8      905.46      921.35     21.52 o
  14   0  -8      559.34      467.79     15.37 o
  16   0  -8     2344.22     2062.63     79.28 o
  18   0  -8      140.18      189.76     13.27 o
  20   0  -8       32.21       39.19      8.30 o
   1   1  -8    14018.17    13985.89    229.74 o
   2   1  -8     6621.82     6657.89    109.16 o
   3   1  -8     2393.89     2304.05     38.28 o
   4   1  -8      619.93      622.90     11.14 o
   5   1  -8      365.92      338.25      7.69 o
   6   1  -8       57.15       46.55      2.24 o
   7   1  -8      111.55      101.03      2.87 o
   8   1  -8      137.54      157.31      3.73 o
   9   1  -8        0.84        1.33      1.41 o
  10   1  -8      365.39      320.40      6.23 o
  11   1  -8     1199.46     1115.42     18.93 o
  12   1  -8     2112.62     2077.94     32.26 o
  13   1  -8      411.53      418.22     13.13 o
  14   1  -8       74.72       70.64      3.95 o
  15   1  -8       69.10       63.03      4.53 o
  16   1  -8       68.94       65.70      6.08 o
  17   1  -8        8.94        9.23      4.24 o
  18   1  -8        1.08       -2.07      3.95 o
  19   1  -8       11.99       23.69     10.77 o
  20   1  -8        2.23        2.38      4.37 o
   0   2  -8     1437.08     1697.22     36.93 o
   1   2  -8      221.37      213.75      5.13 o
   2   2  -8     2900.56     2978.80     45.08 o
   3   2  -8      362.66      330.67      6.83 o
   4   2  -8     2840.46     2827.70     47.05 o
   5   2  -8      410.72      429.02      8.30 o
   6   2  -8     1047.91     1057.96     18.48 o
   7   2  -8      159.31      156.82      4.80 o
   8   2  -8      458.55      493.60     10.93 o
   9   2  -8      884.88      913.98     18.59 o
  10   2  -8      478.37      473.60     10.87 o
  11   2  -8      925.93      894.81     18.57 o
  12   2  -8      260.50      231.04      7.85 o
  13   2  -8       76.95       91.30      6.85 o
  14   2  -8      196.16      211.14     13.87 o
  15   2  -8      152.49      132.65     14.30 o
  16   2  -8       48.14       51.32      6.86 o
  17   2  -8        9.73        3.53      7.34 o
  18   2  -8      109.79      139.11     13.61 o
  19   2  -8       12.15       20.13      8.92 o
   0   3  -8     1441.81     1495.44     43.26 o
   1   3  -8       20.77       18.18      2.17 o
   2   3  -8      493.32      485.66     10.47 o
   3   3  -8      115.30      101.63      3.90 o
   4   3  -8      639.35      642.82     13.29 o
   5   3  -8      494.87      460.28     10.00 o
   6   3  -8      139.30      123.44      4.04 o
   7   3  -8      446.96      487.10     12.59 o
   8   3  -8      212.68      231.55      9.72 o
   9   3  -8     4185.84     3986.90     86.01 o
  10   3  -8       75.85       98.15      5.10 o
  11   3  -8      174.66      174.00      9.79 o
  12   3  -8     1287.55     1311.08     38.45 o
  13   3  -8      360.43      356.44     14.66 o
  14   3  -8     1086.63     1133.87     34.44 o
  15   3  -8       64.20       78.94      9.96 o
  16   3  -8        9.76        9.20      6.03 o
  17   3  -8      491.95      498.18     19.01 o
  18   3  -8       20.08       28.32     10.01 o
   0   4  -8      207.75      207.23      8.63 o
   1   4  -8       96.27      113.96      4.62 o
   2   4  -8      350.40      367.35     18.36 o
   3   4  -8     2374.90     2298.18     43.61 o
   4   4  -8       64.58       74.27      3.88 o
   5   4  -8       73.35      107.13     10.45 o
   6   4  -8       52.29       70.05      4.24 o
   7   4  -8      137.05      155.79      6.46 o
   8   4  -8      123.71      131.63      6.01 o
   9   4  -8      217.50      226.77      7.81 o
  10   4  -8      483.48      440.07     16.74 o
  11   4  -8      190.17      176.99     10.61 o
  12   4  -8      169.10      155.65     10.12 o
  13   4  -8      390.03      409.10     16.65 o
  14   4  -8       74.03       80.05      8.59 o
  15   4  -8       60.06       61.75      8.56 o
  16   4  -8       32.88       45.88     11.21 o
  17   4  -8       68.76       86.58     23.56 o
   0   5  -8      812.96      807.12     24.22 o
   1   5  -8       87.82       95.88      4.76 o
   2   5  -8      901.69      861.06     18.13 o
   3   5  -8     1442.89     1338.07     26.69 o
   4   5  -8      233.57      230.51      8.89 o
   5   5  -8      100.91       84.62      4.47 o
   6   5  -8       65.12       63.68      5.64 o
   7   5  -8      267.91      283.66     17.57 o
   8   5  -8      432.82      432.45     16.72 o
   9   5  -8      228.81      226.49     12.00 o
  10   5  -8       27.00       32.21      6.70 o
  11   5  -8       45.25       41.58      7.16 o
  12   5  -8       13.38       21.52      6.68 o
  13   5  -8       12.89       12.50      6.43 o
  14   5  -8      107.50       96.10     11.16 o
   0   6  -8       61.94       61.03      8.71 o
   1   6  -8      138.65      135.76      6.90 o
   2   6  -8      223.89      216.20      8.45 o
   3   6  -8      202.43      194.33     18.22 o
   4   6  -8      136.57      126.40      6.79 o
   5   6  -8      289.91      260.53     16.43 o
   6   6  -8       11.57        7.89      3.42 o
   7   6  -8        3.93        2.04      5.23 o
   8   6  -8        1.85        3.49      5.67 o
   9   6  -8        6.16       14.38      6.19 o
  10   6  -8       53.89       56.65      8.17 o
  11   6  -8       54.56       55.20      8.44 o
   0   7  -8       12.66       23.66      7.65 o
   1   7  -8      426.78      441.10     16.24 o
   2   7  -8       41.67       49.01      6.31 o
   3   7  -8      839.33      782.34     55.07 o
   4   7  -8       76.41       80.80      7.44 o
   5   7  -8      373.51      394.67     14.74 o
   6   7  -8       10.72        7.65      8.26 o
   2   0  -7    33479.86    32541.94    841.23 o
   4   0  -7     3698.89     3377.71     71.76 o
   6   0  -7      875.10      894.81     20.15 o
   8   0  -7       91.04       86.03      4.03 o
  10   0  -7      211.09      201.95      6.47 o
  12   0  -7     1650.99     1554.03     34.64 o
  14   0  -7      260.07      246.34      9.98 o
  18   0  -7       98.21      107.67     10.36 o
  20   0  -7      153.63      178.51     13.65 o
   1   1  -7      774.57      772.92     13.44 o
   2   1  -7    10368.10    10269.28    168.84 o
   3   1  -7      620.02      573.75     10.73 o
   4   1  -7      184.96      177.79      9.12 o
   5   1  -7     1545.23     1399.71     23.74 o
   6   1  -7      157.18      168.79      3.64 o
   7   1  -7       16.32       12.56      1.42 o
   8   1  -7      387.43      391.92      7.00 o
   9   1  -7        0.05       -0.47      1.34 o
  10   1  -7       68.49       77.44      3.04 o
  11   1  -7      138.03      148.38      3.97 o
  12   1  -7     3917.06     3814.97     57.91 o
  13   1  -7       52.52       64.89      6.42 o
  14   1  -7      214.62      192.42      5.28 o
  15   1  -7      138.91      119.02      5.95 o
  16   1  -7       40.09       49.83      4.43 o
  17   1  -7       27.67       31.01      6.62 o
  18   1  -7       20.35       28.60      4.77 o
  19   1  -7      124.24      122.93      7.68 o
  20   1  -7      157.86      164.90      8.67 o
   1   2  -7     1172.45     1216.97     18.94 o
   2   2  -7     1048.39     1114.43     21.04 o
   3   2  -7     4438.69     4547.02     68.26 o
   4   2  -7      739.30      803.29     17.37 o
   5   2  -7      479.15      555.41     16.34 o
   6   2  -7      893.47      967.49     18.77 o
   7   2  -7       50.31       51.46      3.03 o
   8   2  -7       92.70       90.63      3.86 o
   9   2  -7       22.95       23.53      2.47 o
  10   2  -7      101.27      109.30      4.53 o
  11   2  -7      270.74      278.80      7.55 o
  12   2  -7       75.68       91.94      4.58 o
  13   2  -7      213.41      211.30     13.15 o
  14   2  -7     1181.31     1141.91     44.28 o
  15   2  -7       51.71       40.26      6.29 o
  16   2  -7       37.76       32.74      9.58 o
  17   2  -7        5.16       11.28      7.51 o
  18   2  -7        0.89       10.46      7.96 o
  19   2  -7      203.25      202.79     15.81 o
   1   3  -7       47.71       62.99      3.09 o
   2   3  -7       34.11       42.93      2.66 o
   3   3  -7      183.27      151.18      5.59 o
   4   3  -7      250.51      247.41      8.12 o
   5   3  -7       84.50       72.84      4.11 o
   6   3  -7      172.84      156.43      5.72 o
   7   3  -7      255.05      272.95      8.11 o
   8   3  -7      601.88      617.14     15.32 o
   9   3  -7     1872.91     1871.75     52.04 o
  10   3  -7      466.37      476.05     23.88 o
  11   3  -7      107.68      111.55      8.27 o
  12   3  -7     1066.42     1058.61     35.64 o
  13   3  -7      592.77      607.28     20.92 o
  14   3  -7     1131.30     1125.39     83.12 o
  15   3  -7        5.91        2.28      5.51 o
  16   3  -7       48.40       51.16      7.45 o
  17   3  -7       33.00       75.61     11.76 o
  18   3  -7        0.15        3.53      8.64 o
   1   4  -7       16.17       20.40      2.53 o
   2   4  -7     2622.29     2667.20     50.27 o
   3   4  -7     1738.21     1654.95     31.92 o
   4   4  -7      160.18      137.83      4.82 o
   5   4  -7      155.22      145.40      4.90 o
   6   4  -7      292.85      283.02      7.15 o
   7   4  -7      198.20      172.89      6.65 o
   8   4  -7       16.17       17.08      5.62 o
   9   4  -7      206.11      187.14     15.43 o
  10   4  -7      112.93      103.92      8.45 o
  11   4  -7      148.83      147.52      9.93 o
  12   4  -7       64.95       45.64      6.81 o
  13   4  -7      122.24      118.27      9.54 o
  14   4  -7       78.17       90.68      8.96 o
  15   4  -7       69.91       66.56      8.53 o
  16   4  -7       84.99       98.71      9.83 o
  17   4  -7       15.85       12.57      6.98 o
   1   5  -7       36.87       37.24      3.50 o
   2   5  -7       13.53       16.05      3.05 o
   3   5  -7     2199.39     2207.36     42.40 o
   4   5  -7      214.93      216.24      6.75 o
   5   5  -7      248.83      239.56      6.97 o
   6   5  -7      218.00      230.64      7.88 o
   7   5  -7      310.23      272.72     15.14 o
   8   5  -7      237.89      239.11     11.95 o
   9   5  -7      648.52      654.42     25.51 o
  10   5  -7      117.49      115.36      9.53 o
  11   5  -7       67.80       71.08     15.65 o
  12   5  -7       72.65       80.63      8.65 o
  13   5  -7        5.77       10.62      6.28 o
  14   5  -7       61.10       73.85     12.50 o
  15   5  -7       89.10       81.25      9.36 o
   1   6  -7      406.49      395.85     11.85 o
   2   6  -7      101.76      105.93      6.24 o
   3   6  -7       42.74       29.01     10.28 o
   4   6  -7      156.40      143.71     14.13 o
   5   6  -7      409.76      382.31     11.72 o
   6   6  -7        3.39        4.40      7.51 o
   7   6  -7        9.11        6.89      5.51 o
   8   6  -7        1.96        5.35      5.59 o
   9   6  -7       31.81       34.17     11.02 o
  10   6  -7      484.47      498.49     19.55 o
  11   6  -7        5.53        7.46      6.46 o
  12   6  -7      478.22      416.89     25.82 o
   1   7  -7       24.55       38.08      5.82 o
   2   7  -7      297.25      300.77     18.05 o
   3   7  -7      178.58      171.92     19.27 o
   4   7  -7       97.73       99.80      7.55 o
   5   7  -7      465.55      468.95     17.01 o
   6   7  -7      122.14      140.21     14.92 o
   0   0  -6      142.83      119.50      6.07 o
   2   0  -6     6567.82     5548.34    144.38 o
   4   0  -6     6837.53     6062.95    128.05 o
   6   0  -6     3110.13     2901.29     61.97 o
   8   0  -6      697.10      805.96     18.42 o
  10   0  -6       41.34       40.17      3.12 o
  12   0  -6      312.64      273.88      8.18 o
  14   0  -6       26.33       24.17      9.89 o
  16   0  -6      199.19      176.55     12.41 o
  18   0  -6        1.19        6.89      6.24 o
  20   0  -6      520.23      496.58     23.83 o
   0   1  -6    29306.80    30114.90    957.34 o
   2   1  -6     4629.44     4665.26     76.52 o
   3   1  -6     1265.42     1246.13     27.29 o
   4   1  -6     1633.77     1565.66     26.20 o
   5   1  -6     2030.53     1897.97     28.91 o
   6   1  -6     1456.32     1422.63     21.93 o
   7   1  -6     1876.53     2087.27     31.81 o
   8   1  -6      885.87     1039.18     16.42 o
   9   1  -6      151.36      119.34      3.23 o
  10   1  -6      537.90      554.65      9.50 o
  11   1  -6      442.50      457.75      8.22 o
  12   1  -6      782.53      771.14     20.44 o
  13   1  -6      256.27      228.15      5.32 o
  14   1  -6      296.45      257.97      6.54 o
  15   1  -6        9.26        6.83      3.18 o
  16   1  -6       54.88       56.63      8.85 o
  17   1  -6       37.55       33.20      4.75 o
  18   1  -6      137.35      146.61      7.98 o
  19   1  -6        9.76       19.00      4.57 o
  20   1  -6       61.14       80.28      6.33 o
   0   2  -6      829.76     1000.37     22.23 o
   1   2  -6      913.05     1001.83     15.78 o
   2   2  -6        3.14        2.12      1.16 o
   3   2  -6     1308.38     1179.46     18.38 o
   4   2  -6      357.20      341.84      8.97 o
   5   2  -6     3357.77     3594.44     59.39 o
   6   2  -6      720.15      742.17     15.21 o
   7   2  -6       44.14       40.05      2.74 o
   8   2  -6     1640.09     1532.16     29.55 o
   9   2  -6       19.61       18.05      2.29 o
  10   2  -6       61.71       62.60      4.24 o
  11   2  -6      200.03      179.11      5.79 o
  12   2  -6      420.07      394.64      9.71 o
  13   2  -6      805.94      816.66     17.33 o
  14   2  -6     1121.79     1024.13     52.41 o
  15   2  -6       78.39       86.52      7.57 o
  16   2  -6      429.00      384.45     16.18 o
  17   2  -6       22.69       32.71      8.47 o
  18   2  -6      124.07      132.29     13.58 o
  19   2  -6      138.53      145.76     13.96 o
   0   3  -6     1622.71     1788.33     47.91 o
   1   3  -6       10.89       10.33      1.90 o
   2   3  -6      609.43      625.34     12.88 o
   3   3  -6      300.71      257.89      6.38 o
   4   3  -6      536.18      494.30     10.52 o
   5   3  -6      427.26      458.05     11.24 o
   6   3  -6      178.09      186.55      6.20 o
   7   3  -6      667.23      638.80     15.55 o
   8   3  -6     1052.35     1022.46     23.65 o
   9   3  -6       32.10       37.07     11.33 o
  10   3  -6     2360.25     2272.78     62.51 o
  11   3  -6      222.31      221.56     10.93 o
  12   3  -6      158.60      191.19     19.34 o
  13   3  -6     1740.71     1689.56     48.33 o
  14   3  -6      104.22      133.62     17.52 o
  15   3  -6       70.70       72.64      7.97 o
  16   3  -6      334.34      324.29     14.40 o
  17   3  -6      165.10      184.67     11.27 o
  18   3  -6       18.14       19.58      9.53 o
   0   4  -6     1910.51     1966.11     60.40 o
   1   4  -6       18.26       23.84      2.57 o
   2   4  -6     1044.15     1078.08     21.46 o
   3   4  -6      101.58      113.15     12.33 o
   4   4  -6      254.43      227.78      6.26 o
   5   4  -6      252.29      233.87      6.27 o
   6   4  -6      452.20      444.83     11.98 o
   7   4  -6      576.36      584.43     14.89 o
   8   4  -6      134.22      148.42      9.28 o
   9   4  -6      430.62      420.41     17.25 o
  10   4  -6      147.30      169.25     10.10 o
  11   4  -6      198.66      200.59     11.02 o
  12   4  -6       16.61       17.31      5.73 o
  13   4  -6       64.14       56.54     14.30 o
  14   4  -6      107.06      107.06     18.98 o
  15   4  -6        0.06        6.19      6.23 o
  16   4  -6       12.34       16.03      6.94 o
  17   4  -6       56.20       92.98      9.53 o
   0   5  -6      164.42      143.29      7.81 o
   1   5  -6      299.58      314.88     10.23 o
   2   5  -6     1423.97     1412.39     27.95 o
   3   5  -6     1759.91     1735.94     33.81 o
   4   5  -6     1268.95     1249.71     25.00 o
   5   5  -6      347.28      315.96      8.25 o
   6   5  -6       33.45       31.23      3.41 o
   7   5  -6       50.24       59.37      6.90 o
   8   5  -6      350.90      329.59     14.11 o
   9   5  -6      255.12      219.88     11.77 o
  10   5  -6        1.31       -1.59      5.54 o
  11   5  -6       92.32       95.61      8.91 o
  12   5  -6       31.64       45.82      8.62 o
  13   5  -6        1.23       -0.12      5.81 o
  14   5  -6       65.86       63.80      9.74 o
  15   5  -6      253.76      254.86     17.20 o
   0   6  -6       43.29       35.32      7.37 o
   1   6  -6      136.44      134.71      6.73 o
   2   6  -6       86.89       88.59      9.13 o
   3   6  -6       47.38       27.20     12.09 o
   4   6  -6      313.18      272.29     14.05 o
   5   6  -6      465.78      437.84     12.86 o
   6   6  -6       15.29       11.95      3.48 o
   7   6  -6       67.14       66.89      7.57 o
   8   6  -6        2.65        1.19      5.32 o
   9   6  -6        2.22       -3.47      5.91 o
  10   6  -6      305.43      271.94     13.91 o
  11   6  -6       18.68       23.33      7.80 o
  12   6  -6      548.65      539.13     21.19 o
   0   7  -6       14.18       18.48      7.37 o
   1   7  -6        0.17        7.40      4.71 o
   2   7  -6      309.72      300.15     12.78 o
   3   7  -6      155.93      154.64      9.31 o
   4   7  -6      361.17      337.89     13.54 o
   5   7  -6       46.56       55.15      7.06 o
   6   7  -6       98.28       81.95     12.17 o
   7   7  -6       17.42       20.68      9.16 o
   2   0  -5     5759.67     4978.76    348.40 o
   4   0  -5     3823.44     3234.67     74.24 o
   6   0  -5    20468.52    19474.84    411.37 o
   8   0  -5     2797.43     3144.84     67.27 o
  10   0  -5      576.53      617.09     14.70 o
  12   0  -5      115.12      107.81     12.97 o
  14   0  -5       44.42       31.21      6.12 o
  16   0  -5      873.72      748.46     31.82 o
  18   0  -5        6.23       -3.46      5.93 o
   1   1  -5     7129.50     7163.17    178.66 o
   2   1  -5       94.62       90.45      2.68 o
   3   1  -5     1047.60      878.49     15.01 o
   4   1  -5     1033.54      924.88     27.86 o
   5   1  -5     2196.35     2080.43     31.51 o
   6   1  -5     2808.24     2729.21     41.22 o
   7   1  -5     1929.72     2167.32     34.27 o
   8   1  -5     1878.69     1939.78     29.70 o
   9   1  -5      107.07      108.60      3.43 o
  10   1  -5        1.37        1.24      1.40 o
  11   1  -5      161.20      151.97      4.28 o
  12   1  -5      159.30      163.47     10.09 o
  13   1  -5      134.97      129.26      7.08 o
  14   1  -5      377.49      330.21      7.66 o
  15   1  -5       11.92       15.30      3.36 o
  16   1  -5      596.01      558.79     14.61 o
  17   1  -5      146.57      126.42     11.71 o
  18   1  -5       29.39       49.71      5.21 o
  19   1  -5       83.83      116.63      7.60 o
  20   1  -5      251.28      262.04     17.21 o
   1   2  -5     3396.40     3783.16     56.88 o
   2   2  -5       18.28       25.52      1.48 o
   3   2  -5      623.80      604.88     13.97 o
   4   2  -5     2542.49     2406.63     36.50 o
   5   2  -5     2789.77     2908.72     64.06 o
   6   2  -5     2806.26     2971.83     55.41 o
   7   2  -5      218.18      223.09      5.87 o
   8   2  -5      130.32      142.81      4.55 o
   9   2  -5      153.61      147.12      4.76 o
  10   2  -5      824.86      810.65     16.70 o
  11   2  -5      136.39      122.32      4.77 o
  12   2  -5      387.14      372.44     17.87 o
  13   2  -5      927.00      943.33     19.58 o
  14   2  -5      111.08      124.17      8.97 o
  15   2  -5      216.81      198.57     13.96 o
  16   2  -5      140.12      128.05      9.01 o
  17   2  -5      188.06      174.33     14.06 o
  18   2  -5        8.75       17.32      8.33 o
  19   2  -5       73.75       86.65     11.66 o
   1   3  -5       14.21       14.78      2.01 o
   2   3  -5      920.52      979.55     17.15 o
   3   3  -5      124.64      116.71      8.61 o
   4   3  -5      658.96      623.36     11.34 o
   5   3  -5     1208.53     1201.66     20.66 o
   6   3  -5      428.40      502.66     12.58 o
   7   3  -5      696.16      727.18     14.71 o
   8   3  -5     1372.80     1324.39     37.69 o
   9   3  -5     1321.86     1313.71     38.30 o
  10   3  -5     2610.01     2721.09     73.94 o
  11   3  -5      188.49      199.62     32.54 o
  12   3  -5      822.33      794.24     25.26 o
  13   3  -5     1430.14     1348.88     39.62 o
  14   3  -5      285.54      312.10     13.69 o
  15   3  -5       58.92       52.49      7.30 o
  16   3  -5       24.51       26.79     13.44 o
  17   3  -5       58.31       65.62      8.92 o
  18   3  -5       62.58       61.38     11.49 o
   1   4  -5       36.42       41.49      2.99 o
   2   4  -5       23.81       33.65      5.14 o
   3   4  -5      639.51      614.14     15.36 o
   4   4  -5      241.89      214.69      5.96 o
   5   4  -5      206.60      195.88      7.11 o
   6   4  -5       12.98       11.93      2.76 o
   7   4  -5      276.81      273.22      8.89 o
   8   4  -5      798.18      820.90     25.64 o
   9   4  -5       32.61       46.55      9.62 o
  10   4  -5     1668.12     1591.13     45.82 o
  11   4  -5       54.76       64.92     10.03 o
  12   4  -5       53.34       57.28      7.32 o
  13   4  -5       74.36       67.91      7.79 o
  14   4  -5       38.87       45.83      7.65 o
  15   4  -5       36.84       38.38      7.47 o
  16   4  -5      124.76      152.47     11.51 o
  17   4  -5      474.68      536.58     23.87 o
   1   5  -5      157.17      156.98      8.61 o
   2   5  -5     1585.48     1598.38     31.28 o
   3   5  -5      228.85      224.45      6.87 o
   4   5  -5      846.41      786.33     16.64 o
   5   5  -5      114.24      110.92      8.04 o
   6   5  -5       13.86       22.20      5.25 o
   7   5  -5       15.75       14.85      5.09 o
   8   5  -5       25.45       31.28      5.98 o
   9   5  -5      279.73      258.24     12.57 o
  10   5  -5      394.95      326.98     14.49 o
  11   5  -5       94.26       84.10      8.50 o
  12   5  -5        8.98       14.78      6.25 o
  13   5  -5       28.55       23.99      6.73 o
  14   5  -5      117.57      121.55     10.67 o
  15   5  -5       16.79       28.06     10.58 o
   1   6  -5        2.79        3.93      3.43 o
   2   6  -5        5.56        3.69      4.33 o
   3   6  -5      558.62      513.94     31.65 o
   4   6  -5      208.69      184.84     12.25 o
   5   6  -5      550.28      479.31     13.73 o
   6   6  -5      159.50      145.84     12.34 o
   7   6  -5        1.98       -0.60      5.21 o
   8   6  -5       32.99       24.77      9.98 o
   9   6  -5      118.92      122.02     10.05 o
  10   6  -5       62.61       70.02     10.80 o
  11   6  -5       63.25       50.45      8.18 o
  12   6  -5       38.50       53.87     12.28 o
   1   7  -5        1.12        5.48      4.71 o
   2   7  -5       28.11       36.67      5.78 o
   3   7  -5       69.74       70.18      6.76 o
   4   7  -5      219.47      197.20     10.26 o
   5   7  -5       28.79       14.67      4.88 o
   6   7  -5      107.94      107.36     13.44 o
   7   7  -5       19.39       15.09      8.81 o
   2   0  -4     8075.07     6880.44    145.74 o
   4   0  -4      429.37      380.20     24.17 o
   6   0  -4     6502.61     6489.74    137.07 o
   8   0  -4    15247.86    17159.75    363.86 o
  10   0  -4      153.53      178.57      5.93 o
  12   0  -4       90.98      105.11      4.96 o
  14   0  -4      162.59      143.02      6.07 o
  16   0  -4       93.32      100.23      9.77 o
  18   0  -4       34.76       43.79      7.75 o
  20   0  -4       39.39       79.11      9.74 o
   0   1  -4     2508.26     2890.16     61.24 o
   1   1  -4     1267.05     1334.80     22.47 o
   2   1  -4      871.64      800.39     13.67 o
   3   1  -4      684.67      629.51     12.32 o
   4   1  -4       66.60       56.97      2.20 o
   5   1  -4     1082.78      982.84     15.23 o
   6   1  -4      306.98      299.46      5.31 o
   7   1  -4     1004.81     1054.46     16.48 o
   8   1  -4      353.31      354.31      6.32 o
   9   1  -4      274.69      298.65      5.59 o
  10   1  -4      281.67      274.69      5.55 o
  11   1  -4       43.79       35.51      2.62 o
  12   1  -4        1.29       -1.74      1.74 o
  13   1  -4       17.67       14.30      2.14 o
  14   1  -4      300.40      286.69      6.59 o
  15   1  -4       27.18       24.20      3.52 o
  16   1  -4      115.87      121.64      7.18 o
  17   1  -4       19.25       20.65      4.28 o
  18   1  -4       51.23       53.87      5.38 o
  19   1  -4      636.72      600.21     18.90 o
  20   1  -4      150.86      190.09      9.19 o
   0   2  -4      213.68      277.13      7.12 o
   1   2  -4      440.20      419.16      7.10 o
   2   2  -4       31.57       26.04      1.88 o
   3   2  -4      205.86      187.16      7.76 o
   4   2  -4      906.91      864.58     13.64 o
   5   2  -4      308.04      312.46     21.46 o
   6   2  -4     2689.20     3081.58     57.34 o
   7   2  -4     1286.23     1468.68     28.19 o
   8   2  -4      374.28      483.92     15.59 o
   9   2  -4      922.45      880.82     21.06 o
  10   2  -4      183.26      189.73      7.29 o
  11   2  -4       27.98       35.33      6.08 o
  12   2  -4      489.81      493.29     13.93 o
  13   2  -4      169.75      178.18      9.78 o
  14   2  -4      379.36      406.75     24.33 o
  15   2  -4       90.76       98.16      7.96 o
  16   2  -4       15.17       29.16      5.94 o
  17   2  -4       10.14       10.42      7.68 o
  18   2  -4       41.65       43.48      9.53 o
  19   2  -4       20.05       33.43      9.12 o
   0   3  -4       77.48       73.89      3.88 o
   1   3  -4     1056.39     1258.83     23.59 o
   2   3  -4     1015.43     1091.69     18.93 o
   3   3  -4      318.06      300.93      6.59 o
   4   3  -4      407.48      495.53     15.43 o
   5   3  -4      594.57      614.23     12.62 o
   6   3  -4     1112.60     1226.72     23.68 o
   7   3  -4      247.21      249.47     10.24 o
   8   3  -4     1215.72     1315.21     37.44 o
   9   3  -4      582.10      610.83     19.87 o
  10   3  -4      658.87      690.93     22.24 o
  11   3  -4     1172.42     1127.12     37.10 o
  12   3  -4      532.72      524.19     31.00 o
  13   3  -4       80.52      121.70     27.40 o
  14   3  -4      369.37      354.95     21.04 o
  15   3  -4       18.02       21.19      6.62 o
  16   3  -4        7.46        9.02      5.91 o
  17   3  -4      114.91      122.62      9.85 o
  18   3  -4      138.79      162.43     16.22 o
   0   4  -4        6.33       11.18      3.18 o
   1   4  -4      338.67      385.65      8.98 o
   2   4  -4      230.99      216.21      8.05 o
   3   4  -4      575.87      567.24     14.84 o
   4   4  -4       52.71       48.91      2.96 o
   5   4  -4       76.38       97.46      4.19 o
   6   4  -4       53.17       49.61      3.61 o
   7   4  -4      109.75      101.47      7.41 o
   8   4  -4      107.50      102.77      7.84 o
   9   4  -4     1792.88     1810.91     51.13 o
  10   4  -4      583.49      566.36     19.78 o
  11   4  -4     2221.37     1996.69     56.41 o
  12   4  -4       31.25       28.39      6.19 o
  13   4  -4        8.22        6.39     12.93 o
  14   4  -4        6.40       12.85      6.01 o
  15   4  -4      124.44      110.78      9.72 o
  16   4  -4      127.08      165.10     11.46 o
  17   4  -4       17.46       34.69     21.50 o
   0   5  -4      101.64      106.67      9.09 o
   1   5  -4      326.59      339.20      8.72 o
   2   5  -4      694.92      673.97     14.63 o
   3   5  -4      472.10      481.20     11.95 o
   4   5  -4      213.71      203.86      6.77 o
   5   5  -4      124.91      116.53      8.68 o
   6   5  -4       42.60       47.44      8.09 o
   7   5  -4      159.81      167.01      9.65 o
   8   5  -4       36.94       40.32     10.85 o
   9   5  -4        2.36       -1.46      5.19 o
  10   5  -4      122.13       84.87      8.47 o
  11   5  -4       66.12       63.46      7.99 o
  12   5  -4       15.24        2.33      5.61 o
  13   5  -4       40.56       21.40      6.63 o
  14   5  -4       42.18       60.42      8.36 o
  15   5  -4       29.32       27.18      7.51 o
   0   6  -4       13.47       11.76      4.97 o
   1   6  -4      205.51      211.55      8.14 o
   2   6  -4       14.37       14.48      6.31 o
   3   6  -4     1007.96      910.84     22.92 o
   4   6  -4       34.61       53.57     11.17 o
   5   6  -4      737.66      628.15     16.77 o
   6   6  -4       65.89       53.59      6.79 o
   7   6  -4      120.06      134.26      9.57 o
   8   6  -4        0.08        2.70      5.44 o
   9   6  -4        9.25       20.21      8.98 o
  10   6  -4       45.08       44.33      7.58 o
  11   6  -4       36.42       29.05      7.24 o
  12   6  -4       35.40       39.50      7.96 o
   0   7  -4       10.66        7.58      7.10 o
   1   7  -4       13.66       16.96      5.15 o
   2   7  -4       36.11       42.02      5.99 o
   3   7  -4       91.60      101.83     13.32 o
   4   7  -4       35.51       34.55      5.69 o
   5   7  -4       33.58       19.44      5.07 o
   6   7  -4       81.01       77.80     12.04 o
   7   7  -4        1.52        6.48      8.44 o
   2   0  -3     3534.25     2941.42     67.31 o
   4   0  -3     9273.80     7371.50    235.19 o
   6   0  -3     3446.05     3100.77     97.22 o
   8   0  -3     3711.19     4104.60     87.34 o
  10   0  -3       78.12       78.84      3.98 o
  12   0  -3       94.53       78.53      6.05 o
  14   0  -3      269.69      226.30      7.56 o
  16   0  -3      196.89      169.49     11.93 o
  18   0  -3       94.90       88.09      9.40 o
  20   0  -3      161.76      202.24     14.20 o
   1   1  -3     5304.00     5340.88     80.28 o
   2   1  -3       65.56       61.17      2.73 o
   3   1  -3     1856.97     1571.52     26.11 o
   4   1  -3      455.97      376.12      7.81 o
   5   1  -3     1022.89      844.13     25.24 o
   6   1  -3     4835.05     4669.83     69.92 o
   7   1  -3     1156.36     1158.04     18.01 o
   8   1  -3     1953.60     2139.49     32.62 o
   9   1  -3      151.60      161.16      3.63 o
  10   1  -3      106.70       94.73      2.87 o
  11   1  -3        2.66        4.03      1.51 o
  12   1  -3      266.53      228.62      5.72 o
  13   1  -3      196.94      195.65      5.28 o
  14   1  -3      271.80      230.73      5.75 o
  15   1  -3      235.95      195.60      7.19 o
  16   1  -3       47.64       50.87      4.97 o
  17   1  -3      108.23       98.69      8.78 o
  18   1  -3      174.12      205.83      9.11 o
  19   1  -3      207.78      219.29      9.70 o
  20   1  -3       52.22       91.76      6.58 o
   1   2  -3      644.80      700.20     11.84 o
   2   2  -3      567.78      514.40      8.46 o
   3   2  -3      266.27      252.47      6.08 o
   4   2  -3      446.81      465.50      9.76 o
   5   2  -3     1112.36     1131.82     19.38 o
   6   2  -3      508.30      508.21     12.91 o
   7   2  -3       92.52      106.91      5.24 o
   8   2  -3     1328.53     1408.93     31.89 o
   9   2  -3        7.12       14.61      3.06 o
  10   2  -3        1.42        0.99      2.88 o
  11   2  -3       15.48       21.53      3.75 o
  12   2  -3     2444.69     2448.57     54.45 o
  13   2  -3      335.78      354.36     17.02 o
  14   2  -3      597.76      531.21     18.41 o
  15   2  -3       84.16       72.23      7.49 o
  16   2  -3      111.69      108.64      8.37 o
  17   2  -3        0.29        8.13      7.61 o
  18   2  -3      119.38      110.31     12.48 o
  19   2  -3      184.93      209.64     16.05 o
   1   3  -3      353.07      291.72      5.63 o
   2   3  -3       34.74       45.80      3.21 o
   3   3  -3     2553.34     2610.35     43.48 o
   4   3  -3      658.98      646.16     11.64 o
   5   3  -3      313.65      324.49      7.39 o
   6   3  -3     1840.78     2033.26     38.27 o
   7   3  -3      159.46      141.55     27.17 o
   8   3  -3       30.27       45.17     13.99 o
   9   3  -3     1404.12     1386.43     39.52 o
  10   3  -3       80.33       64.57      6.64 o
  11   3  -3      305.66      283.25     12.33 o
  12   3  -3       23.78       30.67      6.57 o
  13   3  -3      475.68      446.90     16.81 o
  14   3  -3       20.59       30.15      6.12 o
  15   3  -3       59.63       61.91      7.49 o
  16   3  -3       37.51       47.83      7.13 o
  17   3  -3      404.60      406.43     16.57 o
  18   3  -3        8.56       13.10      8.92 o
   1   4  -3      134.51      151.21      4.91 o
   2   4  -3      141.86      144.60      4.86 o
   3   4  -3       66.66       62.57      4.30 o
   4   4  -3       47.03       39.33      3.23 o
   5   4  -3        7.40        5.21      1.89 o
   6   4  -3      246.19      261.78     14.41 o
   7   4  -3      361.28      376.22     29.03 o
   8   4  -3      150.16      164.77     16.51 o
   9   4  -3     1498.20     1524.09     43.82 o
  10   4  -3      775.41      792.69     27.74 o
  11   4  -3      333.77      302.50     13.52 o
  12   4  -3       57.75       69.99      7.68 o
  13   4  -3       56.76       48.78      7.13 o
  14   4  -3       86.97       87.92      8.57 o
  15   4  -3       27.24       39.98      8.45 o
  16   4  -3      254.42      256.21     13.49 o
  17   4  -3        6.86       18.49      7.01 o
   1   5  -3      465.90      445.59     10.54 o
   2   5  -3      203.14      202.24     11.09 o
   3   5  -3       98.12       95.11      4.71 o
   4   5  -3      256.51      221.54      8.56 o
   5   5  -3      368.47      327.50      8.35 o
   6   5  -3       80.30       81.17      7.27 o
   7   5  -3       20.13       21.63     11.50 o
   8   5  -3       79.86       87.54      7.95 o
   9   5  -3        9.66        4.82      8.38 o
  10   5  -3       17.96       22.97      6.19 o
  11   5  -3      395.75      364.46     15.61 o
  12   5  -3      128.88      125.63     10.02 o
  13   5  -3       75.89       57.03      8.01 o
  14   5  -3        5.80        9.10      6.51 o
  15   5  -3       81.72       82.28      9.49 o
   1   6  -3       77.05       75.32      5.28 o
   2   6  -3       50.96       54.15      4.88 o
   3   6  -3      543.64      538.10     21.18 o
   4   6  -3      208.85      196.01      9.19 o
   5   6  -3      302.20      253.69     19.22 o
   6   6  -3       44.65       45.46      6.60 o
   7   6  -3      177.95      163.17     10.12 o
   8   6  -3       15.17       10.46      5.62 o
   9   6  -3       29.76       28.29      6.61 o
  10   6  -3      271.77      245.51     13.06 o
  11   6  -3       20.64       24.18      6.96 o
  12   6  -3      142.66      117.67     10.63 o
   1   7  -3       56.32       62.46      6.82 o
   2   7  -3       39.63       44.07      6.08 o
   3   7  -3      409.32      396.79     15.15 o
   4   7  -3        9.32       -0.55      4.66 o
   5   7  -3       36.32       14.71      7.97 o
   6   7  -3       94.04       83.22     12.38 o
   7   7  -3        8.53       10.53      8.64 o
   2   0  -2     1539.91     1013.76    103.00 o
   4   0  -2    11850.20    10082.48    261.34 o
   6   0  -2     2936.97     2464.05     97.72 o
   8   0  -2     3455.87     3561.21     75.91 o
  10   0  -2        3.69       -1.12      2.00 o
  12   0  -2       18.00       12.74      2.99 o
  14   0  -2      220.90      183.12      6.74 o
  16   0  -2       99.89       98.86      9.67 o
  18   0  -2       31.11       40.26      7.41 o
  20   0  -2      357.65      339.43     18.48 o
   0   1  -2      148.56      146.54      3.84 o
   1   1  -2     9616.15    10197.01    152.94 o
   2   1  -2      641.25      554.64     11.86 o
   3   1  -2     6319.03     5709.04    120.74 o
   4   1  -2      260.32      254.74     14.73 o
   5   1  -2      805.66      676.04     15.25 o
   6   1  -2     3711.35     3376.23     90.68 o
   7   1  -2     4000.85     4266.30     70.03 o
   8   1  -2      511.85      589.49     10.52 o
   9   1  -2      275.22      326.58      6.41 o
  10   1  -2       16.73       14.28      1.66 o
  11   1  -2       76.48       72.38      2.74 o
  12   1  -2      362.49      330.03      6.45 o
  13   1  -2      535.30      488.29      8.84 o
  14   1  -2      444.36      366.79     10.12 o
  15   1  -2      247.83      237.97      7.96 o
  16   1  -2      590.28      485.96     13.09 o
  17   1  -2       87.07       84.14      6.36 o
  18   1  -2      196.02      212.50      9.27 o
  19   1  -2        7.36       23.23      4.55 o
  20   1  -2       54.58       77.18      6.24 o
   0   2  -2     1637.17     1687.67     36.37 o
   1   2  -2      496.61      538.36      8.76 o
   2   2  -2     3683.18     3709.32     60.96 o
   3   2  -2     1253.20     1207.66     21.17 o
   4   2  -2     2152.93     1963.43     36.55 o
   5   2  -2     1914.41     1889.28     50.76 o
   6   2  -2      152.82      159.27      7.42 o
   7   2  -2      227.85      200.26      8.64 o
   8   2  -2      152.45      179.66      8.16 o
   9   2  -2      763.23      767.46     22.92 o
  10   2  -2       49.13       65.47      4.59 o
  11   2  -2     1943.18     1911.50     42.97 o
  12   2  -2      513.96      584.49     18.17 o
  13   2  -2     2646.08     2694.18     63.49 o
  14   2  -2      111.47      151.52      9.28 o
  15   2  -2       77.65       57.87     11.49 o
  16   2  -2      422.00      404.19     15.43 o
  17   2  -2        7.93       10.84      7.72 o
  18   2  -2       40.01       61.96     10.36 o
  19   2  -2      110.64      130.23     14.02 o
   0   3  -2       43.12       65.49      3.41 o
   1   3  -2      882.86      975.53     15.56 o
   2   3  -2     4135.88     4518.26     74.47 o
   3   3  -2     1468.84     1573.79     26.66 o
   4   3  -2      432.65      368.21      7.85 o
   5   3  -2     2136.44     2103.13     45.33 o
   6   3  -2      402.36      454.30     21.40 o
   7   3  -2      190.49      179.95     12.41 o
   8   3  -2      323.98      269.96     15.81 o
   9   3  -2       17.81       24.41      4.90 o
  10   3  -2     1354.44     1326.67     38.30 o
  11   3  -2      512.33      546.50     41.68 o
  12   3  -2       84.70       86.97      7.64 o
  13   3  -2      535.99      523.43     35.13 o
  14   3  -2      310.03      282.23     12.84 o
  15   3  -2       59.13       49.04      7.08 o
  16   3  -2       51.93       48.13      7.16 o
  17   3  -2        6.02        5.81      8.42 o
  18   3  -2       21.69       16.49      9.29 o
   0   4  -2        2.97        2.74      2.79 o
   1   4  -2       41.28       45.18      2.98 o
   2   4  -2       90.92      108.52      4.21 o
   3   4  -2       96.78       89.22      3.84 o
   4   4  -2      128.93      113.84      4.15 o
   5   4  -2       17.92       13.24      2.02 o
   6   4  -2      110.10      129.09      6.29 o
   7   4  -2      361.22      370.25     13.94 o
   8   4  -2     3904.83     3957.95    105.88 o
   9   4  -2      401.73      387.74     16.89 o
  10   4  -2     1221.09     1217.95     57.62 o
  11   4  -2       35.88       37.75     12.76 o
  12   4  -2      199.50      186.28     19.00 o
  13   4  -2       53.58       45.28      7.01 o
  14   4  -2       75.05       75.86      8.27 o
  15   4  -2       50.26       54.11      7.72 o
  16   4  -2      123.74      132.13     10.62 o
  17   4  -2       13.00       41.21      9.34 o
   0   5  -2      322.25      335.44     12.12 o
   1   5  -2      149.93      132.70      5.26 o
   2   5  -2       55.46       52.38      3.70 o
   3   5  -2       16.30       20.32      2.94 o
   4   5  -2     1194.68     1167.34     23.42 o
   5   5  -2      622.89      576.88     12.78 o
   6   5  -2       34.06       35.29      5.72 o
   7   5  -2      134.08      127.14      8.97 o
   8   5  -2       15.08        7.22      5.16 o
   9   5  -2       14.58        7.04      5.56 o
  10   5  -2      463.53      440.69     17.37 o
  11   5  -2       54.61       39.79      7.16 o
  12   5  -2      190.76      169.86     11.01 o
  13   5  -2       17.54        9.18      6.06 o
  14   5  -2       11.13        7.75      8.42 o
  15   5  -2       17.79       16.82      9.09 o
   0   6  -2        5.40        7.54      4.19 o
   1   6  -2       50.26       58.98      4.94 o
   2   6  -2      161.43      184.32      7.74 o
   3   6  -2      128.09      162.14      7.79 o
   4   6  -2      363.33      347.47     11.04 o
   5   6  -2       47.02       48.18      6.61 o
   6   6  -2       17.16       20.53      5.79 o
   7   6  -2       74.86       89.01      9.88 o
   8   6  -2       37.26       47.17      8.49 o
   9   6  -2       20.79       13.81      5.99 o
  10   6  -2       10.39       15.99      6.45 o
  11   6  -2      315.87      292.73     14.57 o
  12   6  -2       33.27        9.63      6.80 o
   0   7  -2      621.13      617.31     29.39 o
   1   7  -2        1.06        0.85      4.63 o
   2   7  -2       11.98       22.59      5.40 o
   3   7  -2      150.12      152.42      9.40 o
   4   7  -2       88.39       76.85      7.17 o
   5   7  -2       62.44       65.80     11.35 o
   6   7  -2       71.69       48.55     10.87 o
   7   7  -2       22.88       29.49     10.05 o
   4   0  -1      912.93      620.77     24.04 o
   6   0  -1     1552.00     1463.42     38.73 o
   8   0  -1      850.27      896.02     24.68 o
  10   0  -1      363.18      376.42     16.12 o
  12   0  -1      426.25      397.32     10.49 o
  14   0  -1      108.19       87.74      4.92 o
  16   0  -1      141.66      133.62     10.70 o
  18   0  -1       59.71       47.18      7.75 o
  20   0  -1        3.39       22.84      7.48 o
   1   1  -1     5880.03     5979.85     98.29 o
   2   1  -1     4148.68     4078.55     81.15 o
   3   1  -1     1254.85      992.20     26.74 o
   4   1  -1      755.65      690.45     19.22 o
   5   1  -1      758.48      681.79     19.20 o
   6   1  -1     2560.45     2374.62     50.90 o
   7   1  -1     1365.11     1342.02     22.56 o
   8   1  -1       29.65       18.95      1.57 o
   9   1  -1       41.23       51.51      2.16 o
  10   1  -1       96.74      105.70      3.19 o
  11   1  -1      322.55      339.99      6.88 o
  12   1  -1      318.78      271.49      5.62 o
  13   1  -1      484.41      428.27      7.98 o
  14   1  -1      921.89      784.38     14.39 o
  15   1  -1      421.85      357.26     10.29 o
  16   1  -1       57.73       48.35      4.16 o
  17   1  -1      132.52      114.76      7.08 o
  18   1  -1      101.82      127.25      7.43 o
  19   1  -1      151.08      143.55      7.97 o
  20   1  -1      319.10      330.90     12.43 o
   1   2  -1        6.41       10.10      1.21 o
   2   2  -1      609.97      663.41     11.54 o
   3   2  -1     1602.55     1526.90     25.48 o
   4   2  -1     1914.03     1753.05     38.07 o
   5   2  -1     1201.02     1123.69     31.22 o
   6   2  -1      119.04      115.55      6.45 o
   7   2  -1      631.39      678.97     20.26 o
   8   2  -1       38.80       39.38      4.87 o
   9   2  -1       30.53       40.51      4.56 o
  10   2  -1       82.41       83.26     14.16 o
  11   2  -1      895.04      915.46     28.99 o
  12   2  -1     3832.53     3946.25    104.97 o
  13   2  -1     1647.06     1612.69     37.13 o
  14   2  -1      605.01      618.54     25.56 o
  15   2  -1      184.77      166.17      9.53 o
  16   2  -1       16.90       16.03      5.39 o
  17   2  -1       51.61       42.62      9.22 o
  18   2  -1        0.40       19.51      8.37 o
  19   2  -1        8.77       21.74      8.92 o
   1   3  -1       91.91      103.50      5.00 o
   2   3  -1     6200.13     6836.73    112.09 o
   3   3  -1     1843.34     1764.29     44.20 o
   4   3  -1      562.67      606.89     12.08 o
   5   3  -1     1810.29     1855.36     40.12 o
   6   3  -1       22.87       32.06      6.41 o
   7   3  -1      420.70      502.30     23.49 o
   8   3  -1      168.95      158.00     12.07 o
   9   3  -1      425.41      460.19     22.73 o
  10   3  -1      168.44      152.38     13.06 o
  11   3  -1      260.92      285.53     17.69 o
  12   3  -1      249.63      246.65     14.85 o
  13   3  -1        6.05       10.16      5.43 o
  14   3  -1      214.33      199.97     16.01 o
  15   3  -1       64.52       53.05     10.12 o
  16   3  -1       49.18       52.93      8.90 o
  17   3  -1       17.47        7.05      6.03 o
  18   3  -1        2.83        9.33      8.95 o
  19   3  -1       16.14       17.25      9.70 o
   1   4  -1      119.06      127.79      4.47 o
   2   4  -1      103.28       99.70      4.88 o
   3   4  -1      104.03       96.96      4.00 o
   4   4  -1      137.39      128.27      4.82 o
   5   4  -1       25.66       22.39      2.35 o
   6   4  -1       86.54       90.04      5.15 o
   7   4  -1      276.37      286.83     16.90 o
   8   4  -1     1709.75     1766.37     70.43 o
   9   4  -1     2402.14     2541.81     69.87 o
  10   4  -1      174.80      186.15     10.45 o
  11   4  -1      236.73      231.01     11.83 o
  12   4  -1      263.45      254.40     12.40 o
  13   4  -1       46.32       42.44      6.86 o
  14   4  -1       54.67       48.33      7.33 o
  15   4  -1       69.30       73.40      8.36 o
  16   4  -1       60.81       78.18     12.00 o
  17   4  -1       80.48      112.60     10.19 o
   1   5  -1      280.03      273.05     15.03 o
   2   5  -1      215.94      246.09     13.93 o
   3   5  -1      689.99      718.85     15.37 o
   4   5  -1      556.37      513.80     11.71 o
   5   5  -1      395.60      395.51     14.68 o
   6   5  -1        6.16        8.46      4.73 o
   7   5  -1       53.38       45.46      7.60 o
   8   5  -1       52.83       46.74      6.62 o
   9   5  -1      518.42      478.56     18.10 o
  10   5  -1      890.27      850.27     27.73 o
  11   5  -1      120.26      122.21      9.86 o
  12   5  -1       69.90       74.56      8.42 o
  13   5  -1       82.60       83.35      8.94 o
  14   5  -1       59.73       61.36      8.47 o
  15   5  -1       13.56       14.23      6.99 o
   1   6  -1       23.65       38.39      4.31 o
   2   6  -1      433.72      474.34     16.88 o
   3   6  -1     1215.24     1194.69     28.45 o
   4   6  -1      859.40      863.06     21.58 o
   5   6  -1      568.55      506.28     24.36 o
   6   6  -1       71.48       77.56      9.02 o
   7   6  -1       24.30       30.54      6.14 o
   8   6  -1        2.70        2.30      5.33 o
   9   6  -1       89.03       83.27      8.62 o
  10   6  -1      103.24       98.96      9.46 o
  11   6  -1       67.98       70.49      8.64 o
  12   6  -1       17.44       19.33      7.09 o
   1   7  -1        4.17        6.24      5.19 o
   2   7  -1        5.33       10.95      4.99 o
   3   7  -1        6.26        1.94      4.74 o
   4   7  -1      103.78       94.15      7.65 o
   5   7  -1       79.62       82.36     12.10 o
   6   7  -1       10.52       20.61      9.29 o
   7   7  -1        9.84        3.94      8.54 o
   4   0   0     3843.75     1508.48     55.86 o
   6   0   0        0.00       -2.54      2.54 o
   8   0   0       41.55       36.97      4.75 o
  10   0   0       32.44       33.99      3.46 o
  12   0   0      192.84      145.33      6.80 o
  14   0   0       75.94       64.36      4.35 o
  16   0   0      924.07      826.71     34.56 o
  18   0   0        7.18       14.98      6.65 o
  20   0   0        0.71       -1.85      6.62 o
   0   1   0       28.32       21.86      2.14 o
   1   1   0      581.03      447.01      8.62 o
   2   1   0      693.31      561.71     12.44 o
   3   1   0      557.64      431.85     12.54 o
   4   1   0     1072.31      912.93     24.89 o
   5   1   0      986.90      816.62     22.63 o
   6   1   0     1087.51      977.53     21.72 o
   7   1   0      399.70      385.19      8.11 o
   8   1   0      993.90      959.97     16.48 o
   9   1   0       42.69       65.19      3.57 o
  10   1   0     1214.70     1220.93     20.90 o
  11   1   0        3.87        7.04      1.98 o
  12   1   0     1250.65     1177.72     20.47 o
  13   1   0        1.14       13.97      3.36 o
  14   1   0     1036.89      951.18     17.08 o
  15   1   0      368.69      297.15      9.10 o
  16   1   0       15.87       15.32      3.44 o
  17   1   0        6.76       14.00      4.12 o
  18   1   0        1.00       14.02      5.66 o
  19   1   0       16.91       20.42      5.09 o
  20   1   0       43.70       76.98     10.63 o
   0   2   0     7495.71     8336.58    217.93 o
   1   2   0       51.57       39.58      2.37 o
   2   2   0      221.00      177.88      4.37 o
   3   2   0      664.78      686.48     11.88 o
   4   2   0       73.24       61.46      4.43 o
   5   2   0      556.73      455.24     14.26 o
   6   2   0      263.32      252.32      9.50 o
   7   2   0      131.86      128.42      6.86 o
   8   2   0        9.07        6.78      3.36 o
   9   2   0        1.07        3.33      3.96 o
  10   2   0       40.18       29.51      4.44 o
  11   2   0      173.28      190.19      9.45 o
  12   2   0     2584.77     2449.56     74.00 o
  13   2   0      341.41      381.00     14.60 o
  14   2   0      788.76      787.79     24.78 o
  15   2   0      289.86      234.13     11.11 o
  16   2   0        6.06       15.65      5.43 o
  17   2   0        0.33        1.44      7.03 o
  18   2   0       22.53       26.40      8.68 o
  19   2   0       65.70       89.70     12.31 o
   0   3   0        8.19       10.54      2.71 o
   1   3   0        9.41       12.02      2.32 o
   2   3   0     1157.14     1053.36     18.27 o
   3   3   0     1988.26     1851.67     34.69 o
   4   3   0      726.16      809.40     18.02 o
   5   3   0      578.34      603.02     13.89 o
   6   3   0      248.26      363.05     18.14 o
   7   3   0     1144.93     1351.34     53.94 o
   8   3   0     2980.44     3136.74    119.02 o
   9   3   0     4579.17     4616.07    173.06 o
  10   3   0      248.88      226.00     15.36 o
  11   3   0     1536.00     1520.69     61.48 o
  12   3   0      982.30      959.62     41.66 o
  13   3   0      350.77      328.83     19.72 o
  14   3   0        0.16        4.71      5.39 o
  15   3   0       32.04       24.86      6.26 o
  16   3   0        4.26        3.95      5.55 o
  17   3   0        2.07       -1.09      5.72 o
  18   3   0        1.34        5.97      8.54 o
  19   3   0        0.62        4.97      9.22 o
   0   4   0      947.35      891.70     25.40 o
   1   4   0      143.58      151.36      5.70 o
   2   4   0      637.09      646.42     15.53 o
   3   4   0      324.73      325.62      8.83 o
   4   4   0       83.00       81.46      3.97 o
   5   4   0       21.19       18.20      2.28 o
   6   4   0       77.56       74.44      4.69 o
   7   4   0       31.08       27.88      7.20 o
   8   4   0       83.29      123.85     11.90 o
  10   4   0        4.99        5.83      7.30 o
  11   4   0      101.00       81.99     11.08 o
  12   4   0       63.91       75.06     11.18 o
  13   4   0        0.01        2.02      5.43 o
  14   4   0       19.43       24.40      6.49 o
  15   4   0      341.16      369.88     16.02 o
  16   4   0      791.70      849.06     28.39 o
  17   4   0      530.68      578.24     21.80 o
   0   5   0        8.69        7.44      3.69 o
   1   5   0       43.83       38.59      3.41 o
   2   5   0       65.44       65.96      3.91 o
   3   5   0      351.43      305.35     12.17 o
   4   5   0        1.64        5.21      3.01 o
   5   5   0      173.99      174.90      7.42 o
   6   5   0        0.71       -3.98      7.51 o
   7   5   0       82.08       89.60     10.37 o
   8   5   0      110.17      117.31      9.05 o
   9   5   0       92.33      104.45      8.83 o
  10   5   0      661.13      627.23     22.04 o
  11   5   0        2.35        2.01      5.67 o
  12   5   0       19.00       20.36      6.48 o
  13   5   0      281.23      264.88     13.68 o
  14   5   0       66.83       56.16      8.21 o
  15   5   0        0.03       -3.32      6.34 o
   0   6   0      201.18      193.29      9.42 o
   1   6   0      731.77      734.71     18.73 o
   2   6   0     1111.64     1127.77     26.96 o
   3   6   0     6375.12     6351.01    173.00 o
   4   6   0       10.09       47.13     11.40 o
   5   6   0     1090.02      999.41     30.89 o
   6   6   0       77.81       82.15      7.96 o
   7   6   0        4.60       13.03      5.36 o
   8   6   0        0.82        7.10      5.85 o
   9   6   0        1.91        3.71      5.53 o
  10   6   0        7.15        0.67      5.81 o
  11   6   0        6.70       16.24      6.70 o
  12   6   0        0.07        7.53      6.75 o
   0   7   0        0.55        2.06      6.58 o
   1   7   0        3.59        5.35      6.36 o
   2   7   0        1.12       -2.38      4.70 o
   3   7   0       11.72        4.97      4.92 o
   4   7   0       44.50       31.51      5.94 o
   5   7   0       36.61       27.64      9.19 o
   6   7   0        0.22       -7.58      7.58 o
   7   7   0       10.57        3.81      8.37 o
   4   0   1      914.03      517.69     14.32 o
   6   0   1     1551.91     1450.19     38.39 o
   8   0   1      850.62      897.33     25.65 o
  10   0   1      363.24      360.19     11.37 o
  12   0   1      425.36      389.11     12.61 o
  14   0   1      108.55       81.76      4.67 o
  16   0   1      140.98      114.46     10.18 o
  18   0   1       59.72       50.92      7.96 o
  20   0   1        3.35       15.64      7.41 o
   1   1   1     5878.31     6032.33    124.24 o
   2   1   1     4146.06     4139.31     87.50 o
   3   1   1     1255.01      997.30     26.89 o
   4   1   1      753.31      688.40     19.18 o
   5   1   1      758.24      669.77     18.91 o
   6   1   1     2559.91     2406.20     51.54 o
   7   1   1     1365.11     1323.13     24.98 o
   8   1   1       29.98       23.62      3.34 o
   9   1   1       41.22       51.70      2.57 o
  10   1   1       96.51      103.38      3.61 o
  11   1   1      322.74      347.25      7.24 o
  12   1   1      318.53      266.15      7.45 o
  13   1   1      484.32      445.30      8.92 o
  14   1   1      923.31      791.25     16.04 o
  15   1   1      421.88      368.07     10.54 o
  16   1   1       57.42       56.40      5.18 o
  17   1   1      132.44      125.05      7.29 o
  18   1   1      101.82       98.84      9.52 o
  19   1   1      151.13      138.79      8.04 o
  20   1   1      319.29      331.81     12.56 o
   1   2   1        6.42        9.91      1.63 o
   2   2   1      608.99      680.19     13.28 o
   3   2   1     1602.66     1523.00     28.52 o
   4   2   1     1914.06     1792.66     48.20 o
   5   2   1     1203.14     1157.85     32.07 o
   6   2   1      118.81      118.33      6.43 o
   7   2   1      631.02      706.41     20.94 o
   8   2   1       38.77       35.84      4.31 o
   9   2   1       30.54       36.91      4.51 o
  10   2   1       82.42       88.30      6.26 o
  11   2   1      895.67      930.15     27.62 o
  12   2   1     3831.05     3895.17    258.08 o
  13   2   1     1646.86     1634.91     46.07 o
  14   2   1      606.01      576.23     27.40 o
  15   2   1      185.21      148.27     12.86 o
  16   2   1       16.92       13.26      5.21 o
  17   2   1       51.60       63.26     10.15 o
  18   2   1        0.41        1.92      7.44 o
  19   2   1        8.76       29.32      9.26 o
   1   3   1       91.53      103.98      4.57 o
   2   3   1     6198.94     6980.63    127.97 o
   3   3   1     1843.41     1859.34     46.49 o
   4   3   1      563.33      626.05     15.70 o
   5   3   1     1810.06     1828.46     48.72 o
   6   3   1       22.78       43.51      6.69 o
   7   3   1      420.61      535.67     24.55 o
   8   3   1      169.35      189.62     12.86 o
   9   3   1      425.46      478.47     23.32 o
  10   3   1      168.38      153.92     13.00 o
  11   3   1      261.16      282.41     17.38 o
  12   3   1      249.42      242.18     16.36 o
  13   3   1        6.14        6.55      7.72 o
  14   3   1      214.98      201.83     15.43 o
  15   3   1       64.50       46.60      9.91 o
  16   3   1       49.05       53.83      7.31 o
  17   3   1       17.50       16.62     10.78 o
  18   3   1        2.82        7.24      8.81 o
  19   3   1       16.13       14.02      9.60 o
   1   4   1      119.09      120.14      9.36 o
   2   4   1      103.54      108.60      4.71 o
   3   4   1      103.56      101.14      5.31 o
   4   4   1      137.02      137.15      4.99 o
   5   4   1       25.75       21.98      4.42 o
   6   4   1       86.58       89.73      9.70 o
   7   4   1      277.02      275.41     16.60 o
   8   4   1     1709.90     1753.14     69.98 o
   9   4   1     2402.45     2495.39     97.28 o
  10   4   1      174.98      181.22     14.64 o
  11   4   1      236.61      238.24     16.73 o
  12   4   1      263.61      242.12     17.01 o
  13   4   1       46.20       39.59      8.42 o
  14   4   1       54.80       39.18      6.96 o
  15   4   1       68.91       88.82     11.98 o
  16   4   1       60.89       83.43      9.00 o
  17   4   1       80.54       97.09     13.54 o
   1   5   1      280.08      259.27      7.33 o
   2   5   1      216.29      245.67      7.08 o
   3   5   1      689.36      737.22     17.95 o
   4   5   1      555.74      508.00     13.18 o
   5   5   1      395.68      372.11     12.91 o
   6   5   1        6.15        1.06      6.34 o
   7   5   1       53.43       47.15      8.88 o
   8   5   1       52.90       33.02      8.78 o
   9   5   1      518.51      471.20     25.34 o
  10   5   1      890.45      848.01     27.70 o
  11   5   1      120.18      118.21      9.75 o
  12   5   1       69.68       75.41      8.42 o
  13   5   1       82.68       78.72      8.82 o
  14   5   1       59.72       65.19      8.70 o
  15   5   1       13.59        6.42      6.82 o
   1   6   1       23.72       35.12      5.68 o
   2   6   1      433.44      451.92     13.06 o
   3   6   1     1215.69     1288.68     30.44 o
   4   6   1      859.99      883.03     22.09 o
   5   6   1      567.87      545.91     19.51 o
   6   6   1       71.37       86.00      8.15 o
   7   6   1       24.25       24.69      5.93 o
   8   6   1        2.69        6.20      5.59 o
   9   6   1       89.02       90.64      9.09 o
  10   6   1      103.24      112.46     10.65 o
  11   6   1       68.07       75.90      9.01 o
  12   6   1       17.41        8.17      6.86 o
   1   7   1        4.20        8.68      4.90 o
   2   7   1        5.34       -1.67      4.65 o
   3   7   1        6.21       -2.27      4.82 o
   4   7   1      103.42       77.08     11.73 o
   5   7   1       79.41       68.82     11.56 o
   6   7   1       10.55       -4.01      7.68 o
   7   7   1        9.88        9.22      8.78 o
   2   0   2     1541.24     1133.25     90.18 o
   4   0   2    11857.07    10007.91    259.52 o
   6   0   2     2937.65     2513.98     65.72 o
   8   0   2     3455.82     3430.93    229.94 o
  10   0   2        3.72        5.85      2.56 o
  12   0   2       18.23       10.66      3.21 o
  14   0   2      220.86      185.72      8.27 o
  16   0   2       99.92       90.80      9.29 o
  18   0   2       31.06       33.36      7.48 o
  20   0   2      357.73      357.40     19.10 o
   0   1   2      148.44      146.90      3.89 o
   1   1   2     9614.93    10213.35    187.69 o
   2   1   2      642.00      542.77     15.03 o
   3   1   2     6317.95     5650.56    119.50 o
   4   1   2      260.69      265.03     32.71 o
   5   1   2      806.25      683.61     28.82 o
   6   1   2     3715.32     3459.73     63.62 o
   7   1   2     4001.36     4212.50     77.43 o
   8   1   2      511.52      583.74     11.74 o
   9   1   2      275.24      328.24      8.77 o
  10   1   2       16.76       12.08      1.84 o
  11   1   2       76.61       62.53      3.18 o
  12   1   2      362.81      321.24      8.91 o
  13   1   2      534.92      500.30      9.80 o
  14   1   2      443.58      373.87      9.37 o
  15   1   2      247.74      233.82      9.33 o
  16   1   2      590.19      467.59     12.76 o
  17   1   2       87.10       82.85     11.09 o
  18   1   2      196.09      214.75      9.46 o
  19   1   2        7.34       19.06      4.67 o
  20   1   2       54.38       91.03      7.10 o
   0   2   2     1637.09     1697.31     44.84 o
   1   2   2      496.38      529.18     10.56 o
   2   2   2     3684.67     3820.01     70.21 o
   3   2   2     1254.08     1220.53     26.77 o
   4   2   2     2154.34     1979.01     52.84 o
   5   2   2     1911.70     1847.57     49.70 o
   6   2   2      152.39      150.19      8.21 o
   7   2   2      228.32      209.41      9.14 o
   8   2   2      152.24      179.04      8.12 o
   9   2   2      763.20      755.39     33.69 o
  10   2   2       49.34       64.01      5.61 o
  11   2   2     1943.26     1975.13     61.94 o
  12   2   2      513.52      569.20     48.33 o
  13   2   2     2646.64     2569.04     69.86 o
  14   2   2      110.86      149.91     12.93 o
  15   2   2       77.80       57.33      9.43 o
  16   2   2      421.95      369.81     20.71 o
  17   2   2        7.87       20.64      8.02 o
  18   2   2       40.03       49.86      9.91 o
  19   2   2      110.51      107.98     13.17 o
   0   3   2       43.14       73.09      4.48 o
   1   3   2      882.64     1005.39     19.63 o
   2   3   2     4135.42     4668.45     99.26 o
   3   3   2     1468.80     1588.26     34.69 o
   4   3   2      433.02      376.12     11.79 o
   5   3   2     2137.23     2138.45     56.70 o
   6   3   2      402.16      468.77     21.91 o
   7   3   2      190.23      233.51     13.99 o
   8   3   2      323.84      281.45     15.94 o
   9   3   2       17.86       25.51      6.89 o
  10   3   2     1355.07     1290.51     52.94 o
  11   3   2      512.27      484.57     24.28 o
  12   3   2       84.63       79.35     10.29 o
  13   3   2      536.88      475.80     24.76 o
  14   3   2      310.16      274.35     18.04 o
  15   3   2       59.34       67.93     10.73 o
  16   3   2       52.05       48.63      7.14 o
  17   3   2        6.10       10.46      9.91 o
  18   3   2       21.66       11.14      9.09 o
   0   4   2        3.01        3.70      4.18 o
   1   4   2       41.27       43.54      4.26 o
   2   4   2       90.64      112.01      6.04 o
   3   4   2       96.57       96.08      4.41 o
   4   4   2      128.93      107.23      4.48 o
   5   4   2       17.91       14.41      2.82 o
   6   4   2      110.09      108.35     10.22 o
   7   4   2      361.28      373.07     19.92 o
   8   4   2     3904.11     3933.69    149.05 o
   9   4   2      401.76      383.42     21.02 o
  10   4   2     1220.84     1280.80     53.63 o
  11   4   2       35.86       41.52      9.22 o
  12   4   2      199.62      205.05     15.81 o
  13   4   2       53.60       56.99     10.49 o
  14   4   2       74.92       71.63     11.42 o
  15   4   2       50.47       53.22      7.79 o
  16   4   2      123.82      152.25     11.43 o
  17   4   2       13.05       22.38      7.44 o
   0   5   2      322.30      348.26     12.48 o
   1   5   2      149.89      145.73      6.30 o
   2   5   2       55.60       47.15      4.10 o
   3   5   2       16.53       20.95      3.27 o
   4   5   2     1194.68     1193.39     27.38 o
   5   5   2      622.84      574.10     17.99 o
   6   5   2       34.12       27.84      7.61 o
   7   5   2      134.07      122.62     12.38 o
   8   5   2       15.15        5.59      7.17 o
   9   5   2       14.58       19.75      8.33 o
  10   5   2      463.36      376.53     22.39 o
  11   5   2       54.54       46.84     10.46 o
  12   5   2      191.39      165.32     11.10 o
  13   5   2       17.57       14.77      6.56 o
  14   5   2       11.17       15.83      9.81 o
  15   5   2       17.55       20.80      7.36 o
   0   6   2        5.31        7.72      4.66 o
   1   6   2       50.32       55.60      4.80 o
   2   6   2      161.23      190.50      7.98 o
   3   6   2      128.13      149.67     18.26 o
   4   6   2      363.81      369.66     22.56 o
   5   6   2       46.93       50.22     10.51 o
   6   6   2       17.16       27.15      6.13 o
   7   6   2       74.98       88.09      8.30 o
   8   6   2       37.24       38.24      6.84 o
   9   6   2       20.78       20.00      6.35 o
  10   6   2       10.33       10.63      6.46 o
  11   6   2      315.79      325.77     15.69 o
  12   6   2       33.29       22.49      7.38 o
   0   7   2      621.14      687.46     32.06 o
   1   7   2        1.04        7.89      4.87 o
   2   7   2       12.03       15.09      5.32 o
   3   7   2      150.47      145.12      9.58 o
   4   7   2       88.88       75.92     12.31 o
   5   7   2       62.36       51.88     10.90 o
   6   7   2       71.78       45.12     10.73 o
   7   7   2       22.97       26.03      9.81 o
   2   0   3     3537.64     2988.87     63.42 o
   4   0   3     9269.19     7580.31    160.08 o
   6   0   3     3446.25     3190.16     87.51 o
   8   0   3     3712.92     3949.41    102.95 o
  10   0   3       78.32       69.40      4.67 o
  12   0   3       93.83       79.83      5.28 o
  14   0   3      269.83      222.11     13.32 o
  18   0   3       94.91       80.61      9.46 o
  20   0   3      161.69      255.42     15.77 o
   1   1   3     5304.62     5277.93    141.51 o
   2   1   3       65.21       56.11      2.19 o
   3   1   3     1858.48     1597.32     29.58 o
   4   1   3      455.21      391.64     13.77 o
   5   1   3     1023.08      881.77     37.32 o
   6   1   3     4833.96     4603.89    164.98 o
   7   1   3     1155.56     1114.08     21.29 o
   8   1   3     1953.32     2099.09     39.18 o
   9   1   3      151.59      159.74      4.39 o
  10   1   3      106.48       95.41      3.53 o
  11   1   3        2.64       -0.27      1.90 o
  12   1   3      265.75      238.59      6.39 o
  13   1   3      197.22      195.79      5.89 o
  14   1   3      271.54      223.77      8.66 o
  15   1   3      236.12      188.52      8.47 o
  16   1   3       47.78       52.88      5.08 o
  17   1   3      108.22       92.90      6.61 o
  18   1   3      174.11      207.26     22.24 o
  19   1   3      207.92      180.25      8.96 o
  20   1   3       52.13       84.84      6.80 o
   1   2   3      644.70      699.28     18.11 o
   2   2   3      567.11      516.58     10.41 o
   3   2   3      266.41      263.65      6.03 o
   4   2   3      445.47      465.37      9.70 o
   5   2   3     1113.00     1150.94     25.55 o
   6   2   3      508.36      526.31     34.94 o
   7   2   3       92.83      114.41     14.49 o
   8   2   3     1328.91     1393.39     38.70 o
   9   2   3        7.12       14.57      3.73 o
  10   2   3        1.38        0.06      3.50 o
  11   2   3       15.38       22.48     12.84 o
  12   2   3     2446.12     2324.40     63.46 o
  13   2   3      335.57      322.72     45.38 o
  14   2   3      597.56      591.39     28.01 o
  15   2   3       84.12       70.94     10.29 o
  16   2   3      111.76      114.25     12.52 o
  18   2   3      119.42      145.28     14.44 o
  19   2   3      184.96      206.56     16.25 o
   1   3   3      353.95      301.58      7.10 o
   2   3   3       34.66       39.98      6.45 o
   3   3   3     2553.41     2632.43     56.59 o
   4   3   3      658.13      632.39     18.23 o
   5   3   3      313.78      323.33     10.34 o
   6   3   3     1840.84     2027.69     78.21 o
   7   3   3      158.78      157.18     11.35 o
   8   3   3       30.18       43.65      7.48 o
   9   3   3     1404.17     1422.86     57.23 o
  10   3   3       79.91       88.47     10.56 o
  11   3   3      306.13      272.29     16.84 o
  12   3   3       23.90       22.15      7.85 o
  13   3   3      475.72      470.58     24.55 o
  14   3   3       20.55       19.00      8.26 o
  15   3   3       59.39       68.92     11.01 o
  16   3   3       37.67       50.23     10.42 o
  17   3   3      404.71      418.21     17.10 o
  18   3   3        8.56       25.61      9.64 o
   1   4   3      134.53      157.18      7.15 o
   2   4   3      142.00      152.34      7.12 o
   3   4   3       66.60       63.29      6.02 o
   4   4   3       47.10       38.57      2.93 o
   5   4   3        7.43        7.33      2.62 o
   6   4   3      246.06      263.16      9.21 o
   7   4   3      360.95      379.41     20.16 o
   8   4   3      150.57      171.10     13.41 o
   9   4   3     1498.19     1539.17     62.61 o
  10   4   3      775.28      860.31     38.47 o
  11   4   3      333.81      291.05     18.52 o
  12   4   3       57.71       47.83      9.67 o
  13   4   3       56.98       52.81     10.32 o
  14   4   3       86.98       98.17     12.86 o
  15   4   3       27.19       33.88      9.91 o
  16   4   3      254.03      296.33     14.67 o
  17   4   3        6.79        8.71      6.83 o
   1   5   3      465.91      453.05     35.78 o
   2   5   3      203.07      205.21      7.44 o
   3   5   3       97.98       89.57      5.47 o
   4   5   3      256.72      232.84      7.70 o
   5   5   3      368.59      345.30     12.28 o
   6   5   3       80.41       85.48     10.46 o
   7   5   3       20.10       32.64      8.33 o
   8   5   3       79.87       95.39     11.93 o
   9   5   3        9.46        0.75      7.75 o
  10   5   3       17.97       23.45      9.33 o
  11   5   3      395.97      384.24     23.15 o
  12   5   3      128.70      122.89     14.44 o
  13   5   3       75.54       68.89     12.24 o
  14   5   3        5.81        8.47      6.60 o
  15   5   3       81.96       76.03     16.48 o
   1   6   3       76.96       83.01      5.59 o
   2   6   3       51.11       55.13      4.92 o
   3   6   3      544.31      530.45     14.97 o
   4   6   3      208.47      229.59     18.41 o
   5   6   3      302.76      288.12     13.19 o
   6   6   3       44.76       49.13      6.91 o
   7   6   3      177.80      177.55     19.60 o
   8   6   3       15.20       18.76     12.00 o
   9   6   3       29.76       27.40      6.75 o
  10   6   3      271.77      288.20     14.46 o
  11   6   3       20.68       22.13      7.24 o
  12   6   3      142.85      125.35     11.15 o
   1   7   3       56.34       70.59      7.23 o
   2   7   3       39.50       54.10     10.73 o
   3   7   3      409.03      384.84     15.13 o
   4   7   3        9.28       -4.22      7.85 o
   5   7   3       36.15       18.69      9.05 o
   6   7   3       93.95       79.31     12.86 o
   7   7   3        8.46        8.44      9.12 o
   2   0   4     8074.10     6924.31    179.42 o
   6   0   4     6500.78     6278.29    162.42 o
   8   0   4    15247.40    17354.01    450.12 o
  10   0   4      153.28      182.98      7.23 o
  12   0   4       91.34      101.11      6.03 o
  14   0   4      162.58      131.93      7.41 o
  18   0   4       34.74       40.05      7.85 o
  20   0   4       39.45       83.63     10.01 o
   0   1   4     2508.65     2957.47     62.96 o
   1   1   4     1266.69     1356.76     22.77 o
   2   1   4      873.39      814.19     15.60 o
   3   1   4      684.57      654.49     17.01 o
   4   1   4       67.06       64.89      4.35 o
   5   1   4     1082.48      998.87     27.46 o
   6   1   4      306.48      290.25      9.84 o
   7   1   4     1004.51     1030.17     23.00 o
   8   1   4      354.19      345.03     12.17 o
   9   1   4      274.66      294.14      6.78 o
  10   1   4      282.05      268.84      6.43 o
  11   1   4       43.75       37.40      2.56 o
  12   1   4        1.35       -0.66      3.46 o
  13   1   4       17.63       13.41      2.69 o
  14   1   4      300.49      286.40      8.49 o
  15   1   4       27.23       23.90      6.93 o
  16   1   4      115.80      140.96      9.81 o
  17   1   4       19.23       21.53      5.62 o
  18   1   4       51.29       60.22      5.73 o
  19   1   4      636.59      592.78     19.00 o
  20   1   4      150.99      173.16      9.06 o
   0   2   4      213.66      278.63      8.75 o
   1   2   4      440.31      434.84      8.02 o
   2   2   4       31.62       28.56      2.02 o
   3   2   4      206.33      171.52      7.57 o
   4   2   4      905.49      885.74     17.10 o
   5   2   4      307.14      311.55     21.39 o
   6   2   4     2690.29     3126.00     67.01 o
   7   2   4     1285.35     1444.66     39.84 o
   8   2   4      374.12      471.48     21.64 o
   9   2   4      922.48      885.07     25.91 o
  10   2   4      183.13      194.51      9.01 o
  11   2   4       27.69       32.65      5.50 o
  12   2   4      488.92      464.93     41.44 o
  13   2   4      170.52      167.89     20.42 o
  14   2   4      379.30      435.99     22.63 o
  15   2   4       90.51      103.14     11.49 o
  16   2   4       15.08       26.44      8.37 o
  19   2   4       19.89       31.96      9.46 o
   0   3   4       77.49       83.50      7.60 o
   1   3   4     1055.91     1282.81     28.45 o
   2   3   4     1016.44     1131.96     25.31 o
   3   3   4      318.16      309.82     13.83 o
   4   3   4      407.04      470.26     14.15 o
   5   3   4      595.18      626.67     18.00 o
   6   3   4     1112.69     1277.37     51.02 o
   7   3   4      247.68      258.95     14.78 o
   8   3   4     1216.07     1370.74     55.03 o
   9   3   4      582.10      645.63     29.28 o
  10   3   4      658.87      657.36     30.17 o
  11   3   4     1171.74     1131.95     47.46 o
  12   3   4      532.84      522.74     26.03 o
  13   3   4       80.62       91.65     11.45 o
  14   3   4      368.84      356.64     21.16 o
  15   3   4       18.02        7.41      8.16 o
  16   3   4        7.44       15.70      8.78 o
  17   3   4      114.89      121.62     14.50 o
  18   3   4      138.83      164.45     16.53 o
   0   4   4        6.39        6.48      4.22 o
   1   4   4      338.80      406.43     13.32 o
   2   4   4      230.71      216.33      8.71 o
   3   4   4      575.95      576.78     22.36 o
   4   4   4       52.44       44.51      7.20 o
   5   4   4       76.56       81.58      4.99 o
   6   4   4       53.32       55.50      4.18 o
   7   4   4      109.29      113.91     11.11 o
   8   4   4      107.65      110.72     11.56 o
   9   4   4     1792.59     1913.95     76.26 o
  10   4   4      583.72      618.13     29.87 o
  11   4   4     2221.38     2110.46     84.11 o
  12   4   4       31.23       34.01      8.92 o
  13   4   4        8.09        8.40      8.13 o
  14   4   4        6.45       17.76      9.05 o
  15   4   4      124.76      110.48     13.99 o
  16   4   4      127.45      173.95     16.77 o
  17   4   4       17.45       43.27     10.20 o
   0   5   4      101.68      106.81      9.88 o
   1   5   4      326.40      357.07     13.00 o
   2   5   4      695.37      701.54     21.66 o
   3   5   4      472.17      489.31     13.04 o
   4   5   4      212.98      202.20      9.03 o
   5   5   4      124.96      117.89      6.85 o
   6   5   4       42.52       41.39      8.71 o
   7   5   4      159.78      171.58     14.16 o
   8   5   4       36.86       34.12      9.09 o
   9   5   4        2.30       -7.37      7.37 o
  10   5   4      122.19       96.04     13.00 o
  11   5   4       65.99       75.92     11.83 o
  12   5   4       15.35       14.98      9.29 o
  13   5   4       40.84       41.63     11.11 o
  14   5   4       42.30       44.20     11.59 o
  15   5   4       29.37       36.56      8.04 o
   0   6   4       13.43        4.80      6.07 o
   1   6   4      205.53      224.64     11.62 o
   2   6   4       14.36       20.50      4.79 o
   3   6   4     1006.38      975.14     48.96 o
   4   6   4       34.60       40.29      8.71 o
   5   6   4      737.35      685.82     32.68 o
   6   6   4       65.78       55.65     10.05 o
   7   6   4      120.19      142.37     14.20 o
   8   6   4        0.08        3.09      7.82 o
   9   6   4        9.27       12.24      8.71 o
  10   6   4       45.09       38.75     10.90 o
  11   6   4       36.37       24.62     11.81 o
  12   6   4       35.38       33.88      7.99 o
   0   7   4       10.60       -2.71      6.93 o
   1   7   4       13.60       23.28      5.58 o
   2   7   4       36.12       34.18      6.05 o
   3   7   4       91.60       84.49     11.69 o
   4   7   4       35.60       23.63      9.60 o
   5   7   4       33.84       34.01     10.05 o
   6   7   4       80.87       99.30     13.72 o
   7   7   4        1.54        1.27      8.64 o
   2   0   5     5759.94     5295.56    244.91 o
   4   0   5     3823.44     3342.28     70.87 o
   6   0   5    20472.97    19687.70    509.40 o
   8   0   5     2795.48     3047.18     79.88 o
  10   0   5      576.47      605.43     17.76 o
  12   0   5      115.31       89.70      8.81 o
  14   0   5       44.38       30.83      6.31 o
  18   0   5        6.23       -1.75      6.10 o
  20   0   5       49.02       59.70      9.22 o
   1   1   5     7129.44     7316.09    120.42 o
   2   1   5       94.81       93.62      4.21 o
   3   1   5     1047.53      866.38     16.62 o
   4   1   5     1035.63      937.35     17.97 o
   5   1   5     2194.19     2061.16     44.32 o
   6   1   5     2807.15     2702.91     57.89 o
   7   1   5     1929.88     2148.24     64.54 o
   8   1   5     1878.09     1884.41     41.04 o
   9   1   5      107.04      106.88      3.70 o
  10   1   5        1.40        0.33      1.68 o
  11   1   5      161.36      153.78      4.99 o
  12   1   5      159.59      164.82     12.99 o
  13   1   5      134.75      129.69     11.25 o
  14   1   5      377.29      314.55     15.09 o
  15   1   5       11.90       25.61      7.13 o
  16   1   5      596.25      550.82     26.27 o
  17   1   5      146.65      125.81      9.57 o
  18   1   5       29.38       48.69      7.03 o
  19   1   5       83.82      140.93     10.36 o
  20   1   5      251.42      265.93     11.23 o
   1   2   5     3396.20     3901.77     58.63 o
   2   2   5       18.18       22.68      1.80 o
   3   2   5      623.39      593.46     16.71 o
   4   2   5     2544.35     2455.29     45.59 o
   5   2   5     2791.28     2938.00     63.05 o
   6   2   5     2805.09     3030.79     65.10 o
   7   2   5      218.39      222.35      6.59 o
   8   2   5      130.17      146.88      5.14 o
   9   2   5      153.62      151.44      5.28 o
  10   2   5      824.71      824.08     24.67 o
  11   2   5      136.46      125.09     18.26 o
  12   2   5      387.50      348.44     13.75 o
  13   2   5      925.67      960.68     40.98 o
  14   2   5      110.72      133.62     12.72 o
  15   2   5      217.17      207.42     15.33 o
  16   2   5      140.33      139.69     13.48 o
  19   2   5       73.84       82.40     12.38 o
   1   3   5       14.12       17.59      2.39 o
   2   3   5      920.58     1022.46     23.02 o
   3   3   5      124.84       92.20      5.21 o
   4   3   5      659.55      639.61     18.49 o
   5   3   5     1208.34     1213.54     33.11 o
   6   3   5      428.40      496.68     23.04 o
   7   3   5      696.71      776.00     33.36 o
   8   3   5     1372.37     1341.73     54.07 o
   9   3   5     1321.98     1357.71     55.03 o
  10   3   5     2609.34     2692.42    103.76 o
  11   3   5      188.47      232.96     15.70 o
  12   3   5      822.36      796.91     36.04 o
  13   3   5     1429.36     1404.48     58.33 o
  14   3   5      285.77      251.48     17.76 o
  15   3   5       58.53       60.25     10.84 o
  16   3   5       24.48       42.38     10.08 o
  17   3   5       58.44       62.89     11.86 o
   1   4   5       36.30       46.57      8.18 o
   2   4   5       23.74       31.47      3.99 o
   3   4   5      639.47      625.84     18.91 o
   4   4   5      242.08      220.03     13.85 o
   5   4   5      206.38      200.28     13.44 o
   6   4   5       13.00       11.08      2.66 o
   7   4   5      277.40      289.30     17.21 o
   8   4   5      798.46      799.07     35.73 o
   9   4   5       32.58       57.57      9.33 o
  10   4   5     1668.03     1685.00     68.51 o
  11   4   5       54.83       68.75     10.46 o
  12   4   5       53.20       62.17     10.46 o
  13   4   5       74.51       78.66     11.62 o
  14   4   5       38.98       22.46      9.57 o
  15   4   5       36.58       38.23     10.66 o
  16   4   5      124.66      147.65     16.15 o
  17   4   5      474.58      558.57     30.76 o
   1   5   5      157.20      167.41      8.57 o
   2   5   5     1584.16     1719.52     47.61 o
   3   5   5      228.87      221.36      9.93 o
   4   5   5      847.14      793.96     29.44 o
   5   5   5      113.99      100.55     16.80 o
   6   5   5       13.88       16.87      7.37 o
   7   5   5       15.77       15.70      7.68 o
   8   5   5       25.39       25.96      8.68 o
   9   5   5      279.63      260.12     18.28 o
  10   5   5      395.04      337.34     21.50 o
  11   5   5       94.33      108.15     13.68 o
  12   5   5        8.83       17.18      9.50 o
  13   5   5       28.46       26.99     10.08 o
  14   5   5      117.41      100.81     14.37 o
  15   5   5       16.99       32.23     11.32 o
   1   6   5        2.80        6.74      4.38 o
   2   6   5        5.57       10.99      4.51 o
   3   6   5      559.34      572.11     28.05 o
   4   6   5      209.02      207.62     15.64 o
   5   6   5      550.10      539.85     27.67 o
   6   6   5      159.62      164.31     14.98 o
   7   6   5        1.96        8.23      7.99 o
   8   6   5       33.01       24.35      9.19 o
   9   6   5      119.00       95.87     13.13 o
  10   6   5       62.63       74.20     12.55 o
  11   6   5       63.30       49.58     11.76 o
  12   6   5       38.81       43.62     12.00 o
   1   7   5        1.18       -4.70      4.70 o
   2   7   5       28.10       35.93      6.09 o
   3   7   5       69.62       63.23     11.28 o
   4   7   5      219.31      194.97     16.87 o
   5   7   5       28.69       27.36      9.94 o
   6   7   5      107.97      137.09     14.98 o
   7   7   5       19.42       21.60      9.70 o
   0   0   6      142.72      115.28      6.03 o
   2   0   6     6564.95     5765.12    150.23 o
   4   0   6     6835.67     6228.01    131.48 o
   6   0   6     3107.40     2908.83     62.06 o
   8   0   6      697.82      790.67     33.43 o
  10   0   6       41.35       38.62      3.77 o
  12   0   6      312.24      311.43     11.47 o
  14   0   6       26.54       34.97      6.48 o
  20   0   6      520.27      514.58     24.83 o
   0   1   6    29307.11    29800.12   1091.12 o
   2   1   6     4628.93     4759.71     78.16 o
   3   1   6     1265.03     1284.17     21.59 o
   4   1   6     1632.52     1625.38     33.90 o
   5   1   6     2033.39     1888.22     35.38 o
   6   1   6     1457.17     1405.60     30.78 o
   7   1   6     1877.02     2102.03     45.49 o
   8   1   6      886.02     1054.74     29.52 o
   9   1   6      151.29      126.19      9.40 o
  10   1   6      538.13      517.27     35.15 o
  11   1   6      442.43      443.11     11.52 o
  12   1   6      781.01      786.83     16.16 o
  13   1   6      256.63      228.53      6.61 o
  14   1   6      296.90      271.60      9.25 o
  15   1   6        9.26       10.25      6.69 o
  16   1   6       54.78       60.73      8.95 o
  18   1   6      137.38      131.19     10.08 o
  19   1   6        9.81       14.54      6.07 o
  20   1   6       61.25       68.60      6.45 o
   0   2   6      829.81     1075.85     23.82 o
   1   2   6      912.80     1050.23     18.11 o
   2   2   6        3.07        1.86      1.27 o
   3   2   6     1308.05     1228.81     27.12 o
   4   2   6      356.97      337.43     11.38 o
   5   2   6     3357.42     3681.38     67.94 o
   6   2   6      720.85      782.10     15.43 o
   7   2   6       44.04       41.58      5.42 o
   8   2   6     1640.41     1539.91     34.15 o
   9   2   6       19.60       16.66      2.32 o
  10   2   6       61.90       62.88      4.91 o
  11   2   6      200.38      185.68      7.66 o
  12   2   6      419.99      408.16     13.19 o
  13   2   6      806.25      870.21     25.03 o
  14   2   6     1122.62     1007.42     43.10 o
  15   2   6       78.24       97.18     11.35 o
  16   2   6      428.66      364.12     21.02 o
   0   3   6     1622.95     1800.45     68.44 o
   1   3   6       10.93       13.49      2.71 o
   2   3   6      608.92      639.03     20.06 o
   3   3   6      299.65      263.25      9.16 o
   4   3   6      536.28      508.32     15.18 o
   5   3   6      426.60      448.98     13.65 o
   6   3   6      177.86      198.60     12.72 o
   7   3   6      666.60      625.33     28.05 o
   8   3   6     1052.21     1018.18     42.52 o
   9   3   6       32.23       51.13      8.30 o
  10   3   6     2361.23     2304.20     89.77 o
  11   3   6      221.98      221.58     15.29 o
  12   3   6      158.49      210.47     16.05 o
  13   3   6     1740.64     1800.93     72.56 o
  14   3   6      103.99       97.42     12.34 o
  15   3   6       70.96       43.55     10.01 o
  16   3   6      334.21      391.27     23.21 o
   0   4   6     1910.51     2187.58     83.32 o
   1   4   6       18.31       24.75      3.74 o
   2   4   6     1044.74     1164.16     32.74 o
   3   4   6      101.47       98.10      9.57 o
   4   4   6      254.40      238.86     14.68 o
   5   4   6      252.24      224.80     14.47 o
   6   4   6      452.42      443.15     22.32 o
   7   4   6      576.12      616.48     28.84 o
   8   4   6      133.96      153.44     13.20 o
   9   4   6      430.61      482.38     24.93 o
  10   4   6      147.41      171.31     14.74 o
  11   4   6      198.73      196.92     15.91 o
  12   4   6       16.52        9.33      7.82 o
  13   4   6       63.80       80.10     12.04 o
  14   4   6      107.24      114.59     13.99 o
  15   4   6        0.06       -5.79      8.30 o
  16   4   6       12.36       31.96     10.56 o
  17   4   6       56.16       89.87     14.02 o
   0   5   6      164.41      168.33     12.28 o
   1   5   6      299.54      331.54     12.76 o
   2   5   6     1424.65     1445.71     40.67 o
   3   5   6     1760.86     1786.43     70.81 o
   4   5   6     1269.68     1332.27     54.76 o
   5   5   6      347.39      296.47     11.26 o
   6   5   6       33.53       26.37      7.89 o
   7   5   6       50.35       62.54      9.91 o
   8   5   6      350.80      346.46     21.02 o
   9   5   6      255.12      233.71     17.62 o
  10   5   6        1.30       -4.32      8.13 o
  11   5   6       92.27       85.41     12.55 o
  12   5   6       31.57       41.39     10.53 o
  13   5   6        1.23        0.62      8.50 o
  14   5   6       65.76       51.16     12.10 o
  15   5   6      253.39      276.47     21.60 o
   0   6   6       43.35       37.96      7.92 o
   1   6   6      136.52      145.49      8.99 o
   2   6   6       86.89       89.58      7.21 o
   3   6   6       47.41       50.89      9.26 o
   4   6   6      312.48      280.55     18.14 o
   5   6   6      466.15      476.07     25.48 o
   6   6   6       15.18       17.35      8.26 o
   7   6   6       67.13       75.06     11.59 o
   8   6   6        2.65       13.06      8.54 o
   9   6   6        2.23        8.64      8.74 o
  10   6   6      305.50      311.04     22.05 o
  11   6   6       18.61       32.47     11.18 o
  12   6   6      547.98      557.10     31.58 o
   0   7   6       14.30        9.70      7.58 o
   1   7   6        0.17       -4.87      4.87 o
   2   7   6      309.73      311.93     19.92 o
   3   7   6      156.07      162.91     15.81 o
   4   7   6      361.27      344.37     21.81 o
   5   7   6       46.64       57.16     11.11 o
   6   7   6       98.44      106.60     13.82 o
   7   7   6       17.44       14.30      9.64 o
   2   0   7    33479.37    33162.44   1167.68 o
   4   0   7     3699.98     3465.77     90.15 o
   6   0   7      874.47      904.16     24.95 o
   8   0   7       90.89       86.01      5.07 o
  10   0   7      211.30      201.16      7.98 o
  12   0   7     1651.84     1570.26     42.84 o
  14   0   7      259.53      275.68     15.16 o
  20   0   7      153.81      254.84     16.15 o
   1   1   7      774.02      799.77     15.49 o
   2   1   7    10364.31    10276.73    168.88 o
   3   1   7      620.15      558.28     10.74 o
   4   1   7      185.54      181.91      9.62 o
   5   1   7     1544.27     1421.91     24.10 o
   6   1   7      157.03      166.54      5.35 o
   7   1   7       16.33       10.10      2.05 o
   8   1   7      387.12      404.74     13.11 o
   9   1   7        0.05        4.59      2.97 o
  10   1   7       68.01       79.63      9.19 o
  11   1   7      137.99      141.94      9.94 o
  12   1   7     3920.08     3804.06    100.80 o
  13   1   7       52.48       48.85      4.51 o
  14   1   7      214.26      180.77     13.37 o
  15   1   7      138.68      123.82     11.49 o
  19   1   7      124.29      115.49     10.05 o
  20   1   7      157.55      156.12     11.42 o
   1   2   7     1172.86     1266.03     21.60 o
   2   2   7     1048.65     1137.84     19.55 o
   3   2   7     4437.63     4705.95     77.40 o
   4   2   7      740.78      786.41     18.06 o
   5   2   7      479.46      613.46     48.47 o
   6   2   7      893.26      954.88     18.63 o
   7   2   7       50.34       53.86      2.64 o
   8   2   7       92.60       90.50      4.24 o
   9   2   7       22.95       21.34      2.58 o
  10   2   7      101.34      121.15      5.22 o
  11   2   7      269.98      294.44     10.05 o
  12   2   7       75.24       92.03      5.63 o
  13   2   7      213.84      236.00      9.22 o
  14   2   7     1181.59     1127.01     31.80 o
  15   2   7       51.27       57.91      9.88 o
  16   2   7       37.83       40.74      9.16 o
   1   3   7       47.79       66.85      7.78 o
   2   3   7       34.00       38.70      3.61 o
   3   3   7      183.70      153.64      7.10 o
   4   3   7      250.64      241.99      8.67 o
   5   3   7       84.24       88.42      7.93 o
   6   3   7      173.00      164.72      8.02 o
   7   3   7      255.25      288.58      9.99 o
   8   3   7      602.14      675.61     19.80 o
   9   3   7     1872.94     1854.60     73.17 o
  10   3   7      466.29      486.49     24.38 o
  11   3   7      107.96      111.27     11.83 o
  12   3   7     1066.28     1059.71     45.54 o
  13   3   7      593.03      689.35     32.64 o
  14   3   7     1131.97     1195.11     51.13 o
  15   3   7        5.91       -1.44      7.82 o
  16   3   7       48.55       62.75     11.38 o
   1   4   7       15.75       23.03      3.81 o
   2   4   7     2622.96     2831.95     75.46 o
   3   4   7     1738.98     1578.50     62.23 o
   4   4   7      160.51      147.17     11.56 o
   5   4   7      155.24      155.19     12.34 o
   6   4   7      292.53      298.28     17.35 o
   7   4   7      198.16      208.07     14.71 o
   8   4   7       16.21       21.26      7.58 o
   9   4   7      206.22      217.70     15.81 o
  10   4   7      113.05      125.36     13.37 o
  11   4   7      148.87      171.62     15.29 o
  12   4   7       65.06       76.81     11.52 o
  13   4   7      122.54      128.89     14.06 o
  14   4   7       77.81       78.32     12.76 o
  15   4   7       69.71       61.34     12.17 o
  16   4   7       84.90      145.01     16.70 o
  17   4   7       15.87       30.41     11.18 o
   1   5   7       36.91       48.93      6.48 o
   2   5   7       13.59       16.59      4.51 o
   3   5   7     2197.91     2341.95     90.93 o
   4   5   7      214.52      247.40     16.42 o
   5   5   7      248.86      276.37     17.49 o
   6   5   7      217.85      232.82     16.39 o
   7   5   7      310.49      316.15     19.72 o
   8   5   7      237.84      235.43     17.59 o
   9   5   7      648.63      620.60     31.31 o
  10   5   7      117.56      125.05     14.68 o
  11   5   7       67.80       80.41     12.55 o
  12   5   7       72.53       81.54     12.62 o
  13   5   7        5.74       30.96     10.77 o
  14   5   7       61.12       78.28     14.02 o
  15   5   7       89.27       88.26     14.54 o
   1   6   7      406.47      411.15     15.34 o
   2   6   7      101.71      111.89     11.83 o
   3   6   7       42.89       49.27      9.19 o
   4   6   7      156.62      151.80     14.13 o
   5   6   7      409.22      438.66     24.14 o
   6   6   7        3.42        1.54      7.54 o
   7   6   7        9.06        2.40      7.89 o
   8   6   7        1.96       -7.24      7.24 o
   9   6   7       31.82       33.77     10.53 o
  10   6   7      484.41      548.87     30.28 o
  11   6   7        5.53        3.26      9.40 o
  12   6   7      478.38      502.03     29.59 o
   1   7   7       24.57       40.21     16.06 o
   2   7   7      297.58      343.82     21.53 o
   3   7   7      178.66      182.90     16.18 o
   4   7   7       97.58      104.38     13.41 o
   5   7   7      465.02      491.19     27.36 o
   6   7   7      122.34      130.95     15.40 o
   2   0   8     1717.35     1445.83     38.21 o
   4   0   8      508.07      446.95     12.97 o
   6   0   8     3643.35     3337.18     71.26 o
   8   0   8      312.41      290.73      9.80 o
  10   0   8      424.81      434.39     13.72 o
  12   0   8      905.34      904.06     25.99 o
  14   0   8      558.52      482.17     22.29 o
   1   1   8    14018.68    14095.18    259.32 o
   2   1   8     6624.85     6864.74    125.93 o
   3   1   8     2393.35     2356.00     39.12 o
   4   1   8      618.70      618.36     11.08 o
   5   1   8      365.49      368.80     16.26 o
   6   1   8       57.30       47.88      2.26 o
   7   1   8      111.68      107.08      3.71 o
   8   1   8      137.66      139.83      4.28 o
   9   1   8        0.82       -0.22      2.24 o
  10   1   8      365.49      330.18     11.82 o
  11   1   8     1198.93     1148.50     48.74 o
  12   1   8     2112.09     2085.82    110.58 o
  13   1   8      411.81      429.75     15.34 o
  14   1   8       74.82       75.44      9.19 o
  15   1   8       69.21       62.95      8.78 o
  19   1   8       12.00       17.93      6.48 o
  20   1   8        2.25        7.54      6.21 o
   0   2   8     1437.17     1718.64     45.83 o
   1   2   8      221.96      225.76      5.11 o
   2   2   8     2900.99     3059.28     55.47 o
   3   2   8      363.20      334.35      6.81 o
   4   2   8     2837.51     2913.53     48.44 o
   5   2   8      410.46      413.03     15.17 o
   6   2   8     1048.02     1085.04     24.49 o
   7   2   8      159.66      161.24      5.51 o
   8   2   8      458.48      503.23     10.70 o
   9   2   8      884.85      901.47     21.09 o
  10   2   8      478.33      470.25     12.30 o
  11   2   8      926.37      872.43     25.07 o
  12   2   8      260.79      242.97     16.49 o
  13   2   8       77.32       86.20     11.69 o
  14   2   8      195.61      256.52     17.14 o
  15   2   8      152.62      146.69     13.96 o
  16   2   8       48.27       53.87      9.81 o
   0   3   8     1441.74     1551.46     43.80 o
   1   3   8       20.63       19.47      2.88 o
   2   3   8      492.79      517.95     48.21 o
   3   3   8      115.57      117.00      6.11 o
   4   3   8      639.29      445.35     18.72 o
   5   3   8      494.22      476.10     22.25 o
   6   3   8      139.15      126.17      6.29 o
   7   3   8      447.13      529.66     16.26 o
   8   3   8      212.78      251.56      9.29 o
   9   3   8     4185.84     4252.66    112.81 o
  10   3   8       75.85      101.63     10.97 o
  11   3   8      174.64      187.42     14.68 o
  12   3   8     1287.76     1462.54     60.25 o
  13   3   8      360.59      378.48     22.01 o
  14   3   8     1085.86     1153.56     49.89 o
  15   3   8       64.48       85.21     12.24 o
  16   3   8        9.70       18.28      9.05 o
   0   4   8      207.75      221.06     13.06 o
   1   4   8       96.29      125.96      7.08 o
   2   4   8      349.59      426.87     20.74 o
   3   4   8     2375.07     2381.00     91.45 o
   4   4   8       64.41       66.25      8.33 o
   5   4   8       73.27       88.57      9.74 o
   6   4   8       52.23       74.96      9.26 o
   7   4   8      137.20      167.47     13.58 o
   8   4   8      123.63      142.88     13.41 o
   9   4   8      217.58      239.92     17.01 o
  10   4   8      483.26      471.96     25.24 o
  11   4   8      190.09      211.19     16.87 o
  12   4   8      169.34      142.95     14.81 o
  13   4   8      389.74      401.42     24.11 o
  14   4   8       74.08       86.89     13.06 o
  15   4   8       60.39       67.04     12.58 o
  16   4   8       33.01       57.43     12.07 o
  17   4   8       68.77       69.47     13.51 o
   0   5   8      812.81      881.27     37.44 o
   1   5   8       87.78      106.24      7.32 o
   2   5   8      902.28      916.00     39.33 o
   3   5   8     1443.11     1438.81     58.43 o
   4   5   8      233.05      220.62     15.64 o
   5   5   8      101.27       76.64     10.12 o
   6   5   8       64.97       80.75     10.60 o
   7   5   8      267.75      300.20     19.24 o
   8   5   8      432.94      456.80     25.07 o
   9   5   8      228.84      277.54     19.61 o
  10   5   8       26.93       32.27     10.29 o
  11   5   8       45.25       58.33     11.62 o
  12   5   8       13.42       23.42      9.94 o
  13   5   8       12.98       25.92     10.18 o
  14   5   8      107.52      109.07     15.22 o
   0   6   8       61.91       80.48     10.15 o
   1   6   8      138.64      142.44      9.18 o
   2   6   8      223.94      235.77     16.36 o
   3   6   8      202.46      213.76     15.88 o
   4   6   8      136.70      133.01     13.44 o
   5   6   8      290.20      308.26     19.82 o
   6   6   8       11.55        1.78      7.78 o
   7   6   8        3.90       -7.48      7.72 o
   8   6   8        1.85       -6.45      7.61 o
   9   6   8        6.19        7.72      9.22 o
  10   6   8       53.83       38.16     11.18 o
  11   6   8       54.60       74.00     13.44 o
   0   7   8       12.66       18.89      8.47 o
   1   7   8      426.43      489.72     26.13 o
   2   7   8       41.68       50.85     10.66 o
   3   7   8      839.43      869.13     40.39 o
   4   7   8       76.35       87.06     12.48 o
   5   7   8      373.89      381.74     23.76 o
   6   7   8       10.67       19.17      9.88 o
   2   0   9      693.45      728.03     45.54 o
   4   0   9       23.67       27.37      2.55 o
   6   0   9     3880.48     3831.85    100.16 o
   8   0   9       32.71       47.30      3.90 o
  10   0   9      235.12      204.17      8.21 o
  12   0   9       59.93       58.77      7.48 o
  14   0   9      595.50      480.77     22.46 o
   1   1   9     4765.96     4767.17     87.48 o
   2   1   9     2874.21     2792.31     51.61 o
   3   1   9      188.27      200.40      9.81 o
   4   1   9      308.36      285.16      5.84 o
   5   1   9      406.36      420.49      8.08 o
   6   1   9       39.49       45.21      2.20 o
   7   1   9      124.94      144.82      4.44 o
   8   1   9       34.80       32.98      3.34 o
   9   1   9      145.33      180.31      6.29 o
  10   1   9       69.19       73.67      4.28 o
  11   1   9     1955.92     1961.53     53.52 o
  12   1   9       17.42       54.76      8.06 o
  13   1   9     1618.85     1587.84     44.39 o
  14   1   9        1.69       13.34      6.65 o
  15   1   9        8.43        9.53      6.65 o
   1   2   9      396.12      421.82      8.15 o
   2   2   9     5354.56     5817.40     95.51 o
   3   2   9     1191.27     1379.43     36.97 o
   4   2   9     1899.24     1970.22     39.55 o
   5   2   9      586.34      603.89     11.16 o
   6   2   9     2240.50     2290.65     49.75 o
   7   2   9     1383.62     1459.58     32.49 o
   8   2   9       70.55       75.18      4.18 o
   9   2   9       43.73       57.02      3.72 o
  10   2   9       85.45       89.50      5.56 o
  11   2   9       28.01       32.54      6.17 o
  12   2   9      519.26      510.67     28.49 o
  13   2   9      451.33      414.10     13.91 o
  14   2   9      457.08      447.92     23.66 o
  15   2   9       58.63       63.98     10.05 o
  16   2   9        4.26        9.02      7.92 o
   1   3   9      250.95      268.05      7.95 o
   2   3   9       76.81       80.26      5.28 o
   3   3   9      144.70      141.71      7.73 o
   4   3   9      361.84      383.14     12.63 o
   6   3   9       85.73       83.15      8.21 o
   7   3   9      162.86      184.47     14.47 o
   8   3   9      497.33      527.64     16.40 o
   9   3   9       24.36       49.59      7.39 o
  10   3   9      202.03      204.51      8.33 o
  11   3   9      296.28      345.63     20.13 o
  12   3   9      475.72      532.44     26.99 o
  13   3   9      252.50      304.35     19.65 o
  14   3   9      341.61      359.04     21.98 o
  15   3   9       67.64       60.25     11.25 o
  16   3   9       40.20       56.89     11.14 o
   1   4   9       42.55       56.28      5.17 o
   2   4   9       53.04       51.47      7.44 o
   3   4   9      704.10      788.14     34.05 o
   4   4   9        1.08       13.82      5.83 o
   5   4   9      356.64      398.20     20.81 o
   6   4   9      166.87      160.58     13.06 o
   7   4   9      365.59      416.27     22.12 o
   8   4   9      466.15      575.92     28.19 o
   9   4   9       29.84       28.43      8.40 o
  10   4   9      789.45      861.58     39.12 o
  11   4   9        1.81        4.53      7.89 o
  12   4   9       81.85       75.30     11.80 o
  13   4   9       26.05       32.64      9.98 o
  14   4   9      101.43      118.02     14.78 o
  15   4   9       16.09       15.46     10.12 o
  16   4   9      159.40      139.52     16.46 o
   1   5   9        1.33        7.80      4.07 o
   2   5   9      361.21      423.81     21.91 o
   3   5   9       96.12      106.85     11.08 o
   4   5   9      693.30      650.36     30.52 o
   5   5   9       95.08       66.42     10.25 o
   6   5   9       40.25       33.74      8.33 o
   7   5   9      142.51      155.12     14.47 o
   8   5   9      957.45     1025.31     45.30 o
   9   5   9      153.78      147.07     15.02 o
  10   5   9      991.40      993.19     44.99 o
  11   5   9       43.48       59.56     11.62 o
  12   5   9      112.98      101.29     13.96 o
  13   5   9        6.48       26.37     10.56 o
  14   5   9       72.84       74.85     13.72 o
   1   6   9       12.30       12.34      7.27 o
   2   6   9        7.31       21.22      7.68 o
   3   6   9      217.18      258.92     17.45 o
   4   6   9      221.39      210.19     16.22 o
   5   6   9       70.13       64.88     10.53 o
   6   6   9       50.15       69.81     11.21 o
   7   6   9       23.53       20.92      9.64 o
   8   6   9       26.60       20.68      9.67 o
   9   6   9      101.38       93.20     14.09 o
  10   6   9       35.81       28.87     10.94 o
  11   6   9       31.68       54.31     12.45 o
   1   7   9      302.37      359.28     21.95 o
   2   7   9      153.75      167.19     15.94 o
   3   7   9       35.13       47.59     10.66 o
   4   7   9      545.73      545.23     29.35 o
   5   7   9       27.03       28.56     10.01 o
   6   7   9       81.78       62.03     12.14 o
   0   0  10     2409.36     2390.71     88.60 o
   2   0  10     1278.41     1194.23     39.54 o
   4   0  10      198.69      183.56      8.50 o
   6   0  10        3.14       11.08      3.53 o
   8   0  10      129.31      132.36      8.98 o
  10   0  10      351.13      326.10     25.15 o
  12   0  10      841.48      825.28     24.16 o
  14   0  10      224.93      216.02     13.92 o
   0   1  10    11123.11    11573.14    302.13 o
   1   1  10    14361.38    15212.44    279.88 o
   2   1  10      211.16      200.99      6.31 o
   3   1  10      476.64      492.73     11.36 o
   4   1  10     2919.61     2920.05     63.02 o
   5   1  10      588.00      581.34     10.70 o
   6   1  10      323.40      321.67      6.68 o
   7   1  10     2784.13     3078.51     57.22 o
   8   1  10      205.92      188.73      6.36 o
   9   1  10     1303.01     1452.34     38.67 o
  10   1  10      123.12      121.97      5.70 o
  11   1  10      644.74      682.20     27.81 o
  12   1  10     1203.99     1140.50     26.51 o
  13   1  10      919.93      407.36     18.17 o
  14   1  10       16.53       18.31      7.06 o
  15   1  10      126.75      136.81     12.52 o
   0   2  10       90.53       82.39      8.40 o
   1   2  10      705.39      832.55     16.48 o
   2   2  10     1812.50     2009.37     57.09 o
   3   2  10     1661.58     1717.92     29.18 o
   4   2  10      474.59      504.91     13.77 o
   5   2  10      186.22      183.02      6.02 o
   6   2  10     2050.01     1953.59     58.42 o
   7   2  10     1502.95     1724.03     47.40 o
   8   2  10        4.87        1.50      2.35 o
   9   2  10      477.25      474.72     14.93 o
  10   2  10      477.51      488.16     16.24 o
  11   2  10      712.93      725.01     21.65 o
  12   2  10       76.70       74.48      5.87 o
  13   2  10      331.99      392.03     21.33 o
  14   2  10      852.58      841.94     37.55 o
  15   2  10       32.92       36.72      8.85 o
  16   2  10       24.60       34.46      9.12 o
   0   3  10      432.68      450.59     20.26 o
   1   3  10      238.24      267.77      8.02 o
   2   3  10       78.88       65.59      4.87 o
   3   3  10      110.45      121.13      6.48 o
   4   3  10       12.03       13.39      3.09 o
   5   3  10      203.77      224.76     28.85 o
   6   3  10      279.42      339.91     18.21 o
   7   3  10      495.53      541.51     24.62 o
   8   3  10      684.74      704.89     21.01 o
   9   3  10       29.56       20.13      3.53 o
  10   3  10      232.12      256.72      9.87 o
  11   3  10     1377.88     1357.21     39.26 o
  12   3  10        3.90       14.47      7.82 o
  13   3  10       22.82       25.51      8.50 o
  14   3  10       84.47      109.35     13.20 o
  15   3  10       44.81       46.87     10.77 o
  16   3  10      165.90      176.49     16.73 o
   0   4  10      529.66      549.28     24.79 o
   1   4  10      254.00      288.41     16.08 o
   2   4  10      552.91      664.15     29.56 o
   3   4  10       25.87       34.05      7.10 o
   4   4  10      232.39      230.05     14.95 o
   5   4  10      480.21      456.66     23.08 o
   6   4  10      785.28      813.82     36.07 o
   7   4  10      107.35       89.36     10.60 o
   8   4  10       50.32       51.74      9.22 o
   9   4  10     1458.00     1416.59     58.70 o
  10   4  10       42.65       57.09     10.36 o
  11   4  10        3.38       17.56      8.30 o
  12   4  10       40.94       47.39     10.15 o
  13   4  10      155.27      156.98     15.57 o
  14   4  10       12.16        6.41      9.40 o
  15   4  10       42.32       26.61     10.94 o
  16   4  10      176.41      160.75     17.32 o
   0   5  10       28.37       38.99      7.54 o
   1   5  10      182.43      175.35     13.37 o
   2   5  10       17.22       14.16      6.89 o
   3   5  10      159.05      167.74     13.78 o
   4   5  10      831.56      801.65     36.11 o
   5   5  10       73.59       64.05      9.84 o
   6   5  10      529.68      497.74     25.96 o
   7   5  10      290.62      297.36     19.54 o
   8   5  10     1022.56     1058.95     46.77 o
   9   5  10       39.99       54.01     10.80 o
  10   5  10      702.59      697.54     34.60 o
  11   5  10      158.45      181.15     17.21 o
  12   5  10      111.68      138.56     15.70 o
  13   5  10       12.83        5.49      9.57 o
  14   5  10       58.70       51.91     12.79 o
   0   6  10      108.04      134.82     12.62 o
   1   6  10       25.19       26.61      8.23 o
   2   6  10      101.56      113.50     12.24 o
   3   6  10       17.80       19.92      8.16 o
   4   6  10      155.52      207.72     16.29 o
   5   6  10        6.67       12.52      7.92 o
   6   6  10       59.41       76.05     12.00 o
   7   6  10       88.33       94.23     12.96 o
   8   6  10       11.80       28.70      9.88 o
   9   6  10       81.78       95.36     14.06 o
  10   6  10       42.59       61.27     12.86 o
  11   6  10        5.51        3.94     10.18 o
   1   7  10        1.95        1.41      7.68 o
   2   7  10      394.17      421.28     24.62 o
   3   7  10       47.77       51.71     10.73 o
   4   7  10      363.76      316.93     21.67 o
   5   7  10       79.71       76.46     12.93 o
   2   0  11      635.79      537.03     15.46 o
   4   0  11      336.40      340.44     10.64 o
   6   0  11     1620.30     1732.72     46.37 o
   8   0  11     4228.14     4274.69    158.28 o
  10   0  11      264.78      317.72     15.74 o
  12   0  11      657.79      632.19     27.53 o
   1   1  11        3.83        3.75      1.72 o
   2   1  11       90.97       88.05      3.31 o
   3   1  11     1209.24     1136.32     21.84 o
   4   1  11     2616.05     2702.69     50.23 o
   5   1  11       38.08       34.15      3.43 o
   6   1  11      146.16      185.84      7.36 o
   7   1  11     1631.51     1594.74     36.88 o
   8   1  11     1403.76     1485.72     33.76 o
   9   1  11       43.84       52.24      3.73 o
  10   1  11      167.58      178.89      6.70 o
  11   1  11       36.83       46.34      4.00 o
  12   1  11     2355.17     2338.67     73.95 o
  13   1  11       13.76       20.85      6.86 o
  14   1  11       42.58       34.84      8.09 o
  15   1  11      129.49      130.92     12.79 o
   1   2  11        9.14        9.33      2.13 o
   2   2  11      958.24     1031.59     22.97 o
   3   2  11     1590.86     1893.82     37.56 o
   4   2  11     1472.56     1540.49     26.37 o
   5   2  11     1086.02     1145.50     26.06 o
   6   2  11      628.14      658.77     16.10 o
   7   2  11     1147.80     1138.92    118.13 o
   9   2  11      946.04      984.96     41.11 o
  10   2  11       35.18       38.10      4.27 o
  11   2  11      913.11      839.26     24.69 o
  12   2  11      108.72      104.54      6.69 o
  13   2  11       73.27       87.30     10.73 o
  14   2  11      424.83      527.30     26.68 o
  15   2  11       84.27       99.23     12.00 o
  16   2  11       24.46       20.78      8.88 o
   1   3  11       34.57       33.15      3.77 o
   2   3  11       49.62       56.36      3.79 o
   3   3  11      285.90      311.50     15.47 o
   4   3  11       94.15       88.69      6.24 o
   5   3  11       90.61       92.63      5.97 o
   7   3  11        1.47        4.02      2.70 o
   8   3  11        2.87        6.91      3.33 o
   9   3  11        1.67        3.63      3.22 o
  10   3  11        0.74        0.81      3.10 o
  11   3  11      201.09      209.71     11.97 o
  12   3  11       68.55       95.94     12.07 o
  13   3  11       17.08       30.38      9.16 o
  14   3  11       55.88       65.08     11.28 o
  15   3  11       97.76       89.25     13.03 o
  16   3  11      173.19      223.77     18.38 o
   1   4  11      904.47      896.35     37.75 o
   2   4  11       30.35       33.19      7.03 o
   3   4  11        0.87       -2.47      5.59 o
   4   4  11      186.66      190.04     12.07 o
   5   4  11       47.51       36.32      4.50 o
   6   4  11      445.81      536.76     26.33 o
   7   4  11      140.97      161.98      9.89 o
   8   4  11      403.28      407.90     22.56 o
   9   4  11      388.26      385.51     22.19 o
  10   4  11      944.19      949.40     42.55 o
  11   4  11       17.49       34.01      9.36 o
  12   4  11       54.83       54.69     11.08 o
  13   4  11      100.02      116.51     14.37 o
  14   4  11      377.53      382.77     24.59 o
  15   4  11       10.84        8.85     10.15 o
  16   4  11        6.07        9.36     10.22 o
   1   5  11       33.20       37.68      7.78 o
   2   5  11       19.69       28.56      7.58 o
   3   5  11      123.94      116.62     11.73 o
   4   5  11      192.47      204.12     15.40 o
   5   5  11      577.75      512.18     26.20 o
   6   5  11      169.02      184.17     15.46 o
   7   5  11     1303.09     1263.52     53.80 o
   8   5  11        1.75       16.22      8.54 o
   9   5  11     1371.79     1468.78     61.99 o
  10   5  11        2.07       30.14      9.88 o
  11   5  11       69.76       81.23     13.20 o
  12   5  11        6.16        0.86      9.09 o
  13   5  11      139.90      148.47     16.84 o
  14   5  11       25.51       54.83     12.96 o
   1   6  11       21.91       27.16      8.09 o
   2   6  11       24.35       36.59      8.74 o
   3   6  11       71.20       66.32     10.56 o
   4   6  11        4.42        8.40      7.78 o
   5   6  11       73.28       76.05     11.45 o
   6   6  11       91.59      100.57     13.27 o
   7   6  11       34.61       51.09     11.25 o
   8   6  11       14.51       21.33      9.74 o
   9   6  11      385.43      409.55     25.79 o
  10   6  11        5.76        8.81     10.22 o
  11   6  11       42.66       32.99     11.59 o
   2   7  11      144.56      188.52     16.90 o
   3   7  11      397.79      402.04     24.59 o
   4   7  11       74.62       83.53     13.00 o
   5   7  11      163.73      147.24     16.29 o
   0   0  12     3798.13     3601.56    132.90 o
   2   0  12      744.24      755.19     48.19 o
   4   0  12      883.07      823.72     23.01 o
   6   0  12      488.10      494.86     21.16 o
   8   0  12     1422.90     1513.42     58.33 o
  10   0  12       32.01       35.01      5.79 o
  12   0  12      168.68      174.09     12.52 o
   0   1  12      754.89      723.17     20.39 o
   1   1  12       34.00       33.42      2.12 o
   2   1  12     1068.43     1093.40     24.44 o
   3   1  12       18.76       30.67      3.84 o
   4   1  12     1584.15     1702.77     32.23 o
   5   1  12      932.02      960.88     18.87 o
   6   1  12      886.78      941.85     26.40 o
   7   1  12       86.06      101.31      4.88 o
   8   1  12     2602.82     2715.17     65.97 o
   9   1  12      676.37      691.37     27.40 o
  10   1  12       50.70       59.45      5.26 o
  11   1  12      149.04      159.40     12.76 o
  12   1  12      110.02      113.25      6.04 o
  13   1  12      313.94      310.01     17.93 o
  14   1  12        8.24        7.82      6.96 o
  15   1  12      125.99      134.00     12.79 o
   0   2  12      690.32      762.94     21.74 o
   1   2  12     1920.58     2117.10     42.34 o
   2   2  12     2466.43     2717.61     58.70 o
   3   2  12      185.56      219.25      7.11 o
   4   2  12     1867.64     2096.95     63.57 o
   5   2  12      574.77      634.11     18.88 o
   6   2  12       28.19       28.26      3.56 o
   7   2  12     2359.54     2652.13    172.11 o
   8   2  12      138.20      121.85     13.24 o
  10   2  12     1988.74     2103.81     82.02 o
  11   2  12      609.04      576.24     49.24 o
  12   2  12      541.81      508.92     25.48 o
  13   2  12       25.91       35.25      8.30 o
  14   2  12       45.59       53.22      9.57 o
  15   2  12       25.91       28.39      9.02 o
   0   3  12      661.04      733.82     30.62 o
   1   3  12      531.70      551.11     17.04 o
   2   3  12       13.01       13.12      2.66 o
   3   3  12        6.69        7.37      2.57 o
   4   3  12       77.87       70.51      5.21 o
   5   3  12      114.53      114.11      6.70 o
   6   3  12       26.16       33.66      7.66 o
   8   3  12      135.42      135.52      7.36 o
   9   3  12       56.28       72.82      5.48 o
  10   3  12      627.27      620.28     19.36 o
  11   3  12      125.85      131.26     13.17 o
  12   3  12      110.15      123.65     13.20 o
  13   3  12       46.42       52.39     10.32 o
  14   3  12       13.00       25.75      9.22 o
  15   3  12       32.88       37.86     10.53 o
  16   3  12        7.33       15.16      9.77 o
   1   4  12     1196.18     1278.95     51.16 o
   2   4  12     2413.94     2524.73     93.06 o
   3   4  12       14.68       20.05      4.31 o
   4   4  12      790.47      834.24     25.11 o
   5   4  12      171.00      232.24     10.53 o
   6   4  12       82.69       92.20     10.80 o
   7   4  12      108.25      117.87      7.26 o
   8   4  12       76.81       85.38     11.25 o
   9   4  12        0.70       11.45      7.82 o
  10   4  12      296.69      278.91     19.06 o
  11   4  12       19.44       13.68      8.54 o
  12   4  12      168.65      189.34     16.90 o
  13   4  12      186.89      188.45     17.49 o
  14   4  12      538.86      526.68     29.11 o
  15   4  12       28.22       28.67     11.38 o
  16   4  12       13.18       14.26     10.73 o
   1   5  12      390.44      407.42     21.43 o
   2   5  12       72.93       87.23     10.66 o
   3   5  12      199.17      177.21     14.44 o
   4   5  12       52.26       55.31      9.40 o
   5   5  12      378.34      352.56     20.95 o
   6   5  12        7.94       12.69      8.06 o
   7   5  12      231.18      260.77     18.45 o
   8   5  12      344.43      371.18     22.73 o
   9   5  12      507.32      620.46     31.92 o
  10   5  12       61.42       51.19     11.42 o
  11   5  12      195.25      234.09     19.51 o
  12   5  12       22.90       37.65     11.14 o
  13   5  12      256.05      283.47     21.67 o
  14   5  12        3.52       14.47     11.21 o
   2   6  12       28.50       45.81      9.29 o
   3   6  12       40.30       44.40      9.70 o
   4   6  12       24.29       36.18      9.33 o
   5   6  12       63.95       59.32     10.73 o
   6   6  12      231.94      266.22     19.48 o
   7   6  12        3.86       11.08      9.02 o
   8   6  12       18.97       47.66     11.25 o
   9   6  12        0.12       -0.93      9.60 o
  10   6  12       11.36       17.42     10.70 o
   3   7  12       64.57       60.79     11.86 o
   4   7  12       57.96       59.87     12.28 o
   2   0  13      320.64      263.68      8.90 o
   4   0  13      534.80      512.43     23.81 o
   6   0  13      378.57      401.90     18.24 o
   8   0  13      987.28     1056.83     41.97 o
  10   0  13       49.61       41.94      6.45 o
  12   0  13     1276.99     1367.90     54.21 o
   1   1  13     1974.26     2104.89     39.47 o
   2   1  13     3671.83     3699.09     79.58 o
   3   1  13     1134.55     1224.06     33.53 o
   4   1  13     1624.72     1558.20     29.73 o
   5   1  13     2099.15     2266.15     60.30 o
   6   1  13     1569.91     1638.31     44.33 o
   7   1  13      149.78      146.44      7.65 o
   8   1  13      133.28      134.91      7.54 o
   9   1  13      290.97      332.63     12.14 o
  10   1  13     1219.80     1168.70     26.97 o
  11   1  13       38.02       36.22      3.87 o
  12   1  13      415.09      453.39     12.65 o
  13   1  13      102.47      153.24     13.37 o
  14   1  13       22.50       26.92      7.65 o
  15   1  13       29.44       22.53      7.89 o
   1   2  13     3130.74     3357.00    112.01 o
   2   2  13      147.89      190.10     17.11 o
   3   2  13       72.30       91.02      8.54 o
   4   2  13      237.71      260.67     25.79 o
   5   2  13      421.77      421.19     13.68 o
   6   2  13      129.56      126.12      6.76 o
   7   2  13      792.46      882.27     25.53 o
   8   2  13      137.60      111.42      6.62 o
   9   2  13        6.74       10.56      3.67 o
  10   2  13     4452.03     4871.97    182.59 o
  11   2  13       57.18       54.42      9.70 o
  12   2  13      197.59      201.35     15.70 o
  13   2  13       19.39       17.93      7.92 o
  14   2  13       51.47       47.52      9.60 o
  15   2  13      337.94      409.38     23.28 o
   1   3  13      401.86      429.77     14.11 o
   2   3  13      162.37      154.36      9.02 o
   3   3  13      270.70      303.07      9.19 o
   4   3  13      135.61      135.81      7.35 o
   5   3  13       24.54       36.54      4.29 o
   6   3  13       40.07       47.33      4.66 o
   7   3  13      196.29      138.32      8.78 o
   8   3  13       68.62       71.80      9.74 o
   9   3  13        5.42        5.13      3.44 o
  10   3  13      194.85      233.77     16.82 o
  11   3  13      129.05      153.79     14.54 o
  12   3  13      391.26      398.78     22.84 o
  13   3  13      450.84      472.92     25.89 o
  14   3  13      404.90      467.50     26.09 o
  15   3  13       77.93       69.20     12.04 o
  16   3  13       76.34       83.29     13.34 o
   1   4  13      709.50      822.15     34.91 o
   2   4  13     1681.06     1825.54     50.43 o
   3   4  13      108.44      134.45      8.38 o
   4   4  13     1486.46     1594.98     44.56 o
   5   4  13      325.09      361.19     13.43 o
   6   4  13       36.16       37.82      4.66 o
   7   4  13      471.74      504.50     25.89 o
   8   4  13       22.30       19.68      8.09 o
   9   4  13       72.97       79.96     11.11 o
  10   4  13       77.29       66.08     11.28 o
  11   4  13        9.26        4.83      8.54 o
  12   4  13      120.10      124.26     14.37 o
  13   4  13      747.53      764.96     37.44 o
  14   4  13       32.98       62.95     12.65 o
  15   4  13       69.81       50.17     12.72 o
  16   4  13       12.37       12.96     11.01 o
   2   5  13     1179.38     1208.73     50.41 o
   3   5  13       99.16      104.68     11.90 o
   4   5  13       74.71       59.22      9.64 o
   5   5  13       58.36       56.44     10.08 o
   6   5  13       18.90       18.79      8.61 o
   7   5  13       83.73       99.82     13.10 o
   8   5  13       25.89       39.06     10.25 o
   9   5  13        7.75        2.09      9.05 o
  10   5  13      588.77      662.02     33.84 o
  11   5  13      219.62      250.31     19.72 o
  12   5  13       34.22       59.73     12.65 o
  13   5  13      103.49      160.37     17.69 o
   3   6  13       20.99       12.89      8.54 o
   4   6  13       16.54       24.52      8.85 o
   5   6  13       92.06       94.06     12.52 o
   6   6  13      108.82      115.18     14.06 o
   7   6  13        1.14       -3.33      8.78 o
   8   6  13       96.46      142.13     16.22 o
   9   6  13       70.31       63.37     13.13 o
  10   6  13        2.30        1.58      9.67 o
   0   0  14     2509.30     2665.47     99.40 o
   2   0  14     3037.77     2885.72     75.91 o
   4   0  14      878.61      932.46     26.04 o
   6   0  14      123.99      111.51      8.92 o
   8   0  14        1.77       -3.77      3.77 o
  10   0  14     4625.42     4563.99    169.70 o
  12   0  14     3581.56     3641.65    136.68 o
   0   1  14      752.52      684.83     19.72 o
   1   1  14      639.07      693.19     14.12 o
   2   1  14     2527.32     2488.41     46.57 o
   3   1  14     1193.77     1131.84     22.03 o
   4   1  14      350.66      423.80     25.67 o
   5   1  14     1886.27     2060.51     55.18 o
   6   1  14      230.74      276.44     10.03 o
   7   1  14     1116.84     1285.13     35.54 o
   8   1  14      414.35      414.38     13.87 o
   9   1  14       73.64       91.69      9.24 o
  10   1  14       46.97       55.01      5.05 o
  11   1  14      105.51      105.08      5.69 o
  12   1  14      459.01      465.29     16.39 o
  13   1  14      152.94      158.66     13.44 o
  14   1  14       87.41       83.22     10.36 o
  15   1  14      122.67      116.21     12.17 o
   0   2  14    13811.62    14894.49    544.13 o
   1   2  14     4735.36     4949.57    129.39 o
   2   2  14     4271.25     4639.93    121.36 o
   3   2  14      311.25      364.41     12.15 o
   4   2  14      184.69      198.77     11.08 o
   5   2  14      193.95      208.79     11.45 o
   6   2  14      118.02      122.69     15.58 o
   7   2  14      532.15      591.09     22.63 o
   8   2  14      468.27      469.35     17.78 o
   9   2  14      253.70      256.31     10.30 o
  10   2  14     2235.25     2307.48    161.18 o
  11   2  14     1482.00     1561.53     63.09 o
  12   2  14      129.90      151.04     14.02 o
  13   2  14       98.20       94.71     11.35 o
  14   2  14       40.24       42.66      9.64 o
  15   2  14       53.87       68.61     11.08 o
   0   3  14     1407.54     1514.28     59.08 o
   1   3  14        1.48       -0.90      4.06 o
   2   3  14      124.58      118.89      6.97 o
   3   3  14     1485.78     1514.28     58.67 o
   4   3  14      271.17      307.81     12.69 o
   5   3  14       57.26       60.69      5.21 o
   6   3  14      108.60      126.55      7.47 o
   7   3  14      130.67      153.46      8.10 o
   8   3  14       61.58       69.81     10.18 o
   9   3  14      100.91       49.10      5.28 o
  10   3  14      696.95      736.29     34.43 o
  11   3  14      737.82      799.14     36.93 o
  12   3  14       61.54       71.97     11.28 o
  13   3  14      488.54      542.56     28.77 o
  14   3  14     1043.14     1012.66     45.60 o
  15   3  14      159.69      167.40     16.90 o
  16   3  14       31.67       37.24     11.18 o
   0   4  14      713.43      822.97     35.28 o
   1   4  14     2054.37     2263.66     61.69 o
   2   4  14      100.42      138.05     11.73 o
   3   4  14     2115.90     2176.91     59.53 o
   4   4  14      775.64      810.17     24.76 o
   5   4  14       87.93      104.86     11.56 o
   6   4  14      104.13      116.14     12.21 o
   7   4  14       46.23       53.87      9.77 o
   8   4  14       20.51       24.48      8.57 o
   9   4  14      147.39      150.15     14.85 o
  10   4  14       13.52       10.70      9.05 o
  11   4  14       42.03       51.85     10.80 o
  12   4  14        6.75        6.69      8.98 o
  13   4  14      396.23      403.31     24.76 o
  15   4  14       30.72       36.55     11.86 o
   3   5  14        3.31       14.16      7.54 o
   4   5  14      110.40       90.49     11.56 o
   5   5  14      102.79      122.86     13.24 o
   6   5  14      192.07      202.03     16.42 o
   7   5  14      155.01      171.14     15.91 o
   8   5  14       95.24       92.20     13.37 o
   9   5  14        6.11       -1.27      8.92 o
  10   5  14       17.36       33.77     10.73 o
  11   5  14       87.41       73.52     13.44 o
  12   5  14      234.13      293.28     22.36 o
  13   5  14       33.06       51.54     13.00 o
   4   6  14       36.41       41.42      9.70 o
   5   6  14       80.48       99.27     12.93 o
   6   6  14        9.56       11.97      8.81 o
   7   6  14       82.81       73.34     12.65 o
   8   6  14       39.85       56.68     12.69 o
   9   6  14      170.80      204.84     19.34 o
  10   6  14       24.46       41.25     12.31 o
   2   0  15      222.11      249.04      8.86 o
   4   0  15      503.34      536.08     22.91 o
   6   0  15       64.66       64.29      6.62 o
   8   0  15      170.61      146.11     10.32 o
  10   0  15      700.81      752.75     32.06 o
   1   1  15      200.85      242.53      6.29 o
   2   1  15     9700.62    10279.12    217.09 o
   3   1  15     1441.43     1428.26     35.55 o
   4   1  15     1368.13     1589.18     43.16 o
   5   1  15      229.51      266.26     31.39 o
   6   1  15     2980.11     3025.21     80.12 o
   7   1  15     1342.61     1377.40     38.01 o
   8   1  15        4.29        4.23      3.09 o
   9   1  15        0.48       -0.11      3.05 o
  10   1  15       75.80       91.34      6.31 o
  11   1  15      304.78      308.93     11.98 o
   1   2  15      762.56      869.45     25.03 o
   2   2  15     6745.95     7148.96    185.98 o
   3   2  15       82.49      108.46     13.20 o
   4   2  15      267.97      325.51     15.50 o
   5   2  15       40.41       51.09      5.76 o
   6   2  15      289.02      315.84     15.26 o
   7   2  15       12.88       15.64      4.46 o
   8   2  15        8.23        4.51      4.17 o
   9   2  15     1081.90     1058.22     30.50 o
  10   2  15        1.90       12.82      4.15 o
  11   2  15      713.89      771.30     34.94 o
  12   2  15       38.01       41.80      9.33 o
  13   2  15       73.94       65.22     10.32 o
  14   2  15       16.04       20.20      8.64 o
  15   2  15       47.24       69.71     11.11 o
   1   3  15      119.90      132.47      7.42 o
   2   3  15       70.97       68.43     11.32 o
   3   3  15      573.07      611.86     26.51 o
   4   3  15      180.33      197.06     12.24 o
   5   3  15      266.78      277.94     11.05 o
   6   3  15       11.59       13.93      4.37 o
   7   3  15       28.02       36.64      4.65 o
   8   3  15      325.25      337.35     12.65 o
   9   3  15       95.50      115.42     12.65 o
  10   3  15       75.41       66.08     10.60 o
  11   3  15       56.88       54.79     10.42 o
  12   3  15       37.44       51.23     10.42 o
  13   3  15      128.18      178.06     16.87 o
  14   3  15      835.69      910.93     42.11 o
  15   3  15       46.71       33.23     10.60 o
   1   4  15      714.73      811.70     24.80 o
   2   4  15      401.17      436.47     21.60 o
   3   4  15     1697.57     1854.01     71.97 o
   4   4  15       43.24       54.35      9.26 o
   5   4  15      166.59      149.19     13.75 o
   6   4  15      267.97      271.78     18.21 o
   7   4  15      133.55      175.25     15.02 o
   8   4  15       16.16       22.91      8.85 o
   9   4  15        5.19        2.33      8.09 o
  10   4  15        7.33        7.37      8.68 o
  11   4  15        8.36       16.80      9.46 o
  12   4  15      323.55      339.70     22.94 o
  13   4  15       84.07      125.70     15.74 o
  14   4  15     1048.08     1095.30     50.03 o
  15   4  15        2.85       -1.78     10.15 o
   4   5  15       86.29       76.94     11.04 o
   5   5  15      107.98      102.94     12.45 o
   6   5  15      122.49      124.71     13.75 o
   7   5  15      179.48      179.47     16.46 o
   8   5  15       38.87       51.16     11.49 o
   9   5  15       14.34       21.91      9.67 o
  10   5  15      215.85      245.75     20.06 o
  11   5  15       32.15       33.29     11.38 o
  12   5  15      184.04      227.85     19.82 o
  13   5  15       47.08       68.78     14.23 o
   5   6  15       45.24       34.97     10.12 o
   6   6  15       71.18       78.93     12.76 o
   7   6  15       78.20       94.64     13.85 o
   8   6  15      164.44      196.75     18.65 o
   9   6  15      224.62      221.61     19.51 o
   0   0  16      422.95      445.52     19.51 o
   2   0  16     1321.94     1323.63     36.14 o
   4   0  16       45.39       40.91      5.42 o
   6   0  16      309.19      300.96     15.22 o
   8   0  16       79.53      103.72      9.57 o
  10   0  16      259.05      248.22     15.16 o
   0   1  16     3986.74     4504.15    166.65 o
   1   1  16      531.93      602.07     14.65 o
   2   1  16      646.51      794.61     18.69 o
   3   1  16       10.06       28.12      5.11 o
   4   1  16     2645.62     2769.18     73.51 o
   5   1  16      190.12      224.00     12.81 o
   6   1  16      863.54      799.99     23.36 o
   7   1  16      121.26      122.89      6.90 o
   8   1  16       19.08        8.44      4.42 o
   9   1  16        0.98       -1.87      3.23 o
  10   1  16       20.39       23.91      5.23 o
   0   2  16     7017.05     7627.14    280.52 o
   1   2  16     8512.09     8996.19    233.45 o
   2   2  16      374.51      471.45     36.62 o
   3   2  16     1131.64     1311.90     51.16 o
   4   2  16      242.35      271.88     14.09 o
   5   2  16      319.91      347.76     16.73 o
   6   2  16      168.07      178.34     10.94 o
   7   2  16      230.65      253.09     13.58 o
   8   2  16     1176.10     1175.81     46.29 o
   9   2  16     1209.69     1141.55     45.12 o
  10   2  16      300.25      369.47     20.95 o
  11   2  16      114.44      116.96     12.41 o
  12   2  16       67.35       84.21     11.14 o
  13   2  16       11.50        5.07      7.72 o
  14   2  16       97.29       85.07     12.10 o
  15   2  16      130.68      160.06     15.36 o
   0   3  16       29.34       50.82      6.79 o
   1   3  16       56.11       53.53      7.17 o
   2   3  16       34.56       32.03      5.79 o
   3   3  16      259.55      257.65     14.47 o
   4   3  16       62.82       75.33      7.65 o
   5   3  16      239.81      252.81     14.26 o
   6   3  16       95.30      127.08     10.25 o
   7   3  16      287.65      344.25     12.97 o
   8   3  16      349.00      323.00     19.58 o
   9   3  16      248.89      212.39     16.22 o
  10   3  16      387.70      356.47     21.60 o
  11   3  16       56.79       76.09     11.69 o
  12   3  16       75.89       46.05     10.70 o
  13   3  16       97.40       93.68     13.30 o
  14   3  16      184.05      280.83     20.88 o
  15   3  16       57.71       43.65     11.18 o
   0   4  16     1339.79     1476.66     59.01 o
   1   4  16      138.26      144.80     11.11 o
   2   4  16     2167.15     2394.58     91.89 o
   5   4  16      434.91      429.88     23.11 o
   6   4  16       43.94       52.36      9.94 o
   7   4  16      213.48      275.14     18.86 o
   8   4  16       78.33      105.40     12.82 o
   9   4  16      281.65      334.90     21.12 o
  10   4  16       48.52       49.14     10.60 o
  11   4  16      173.26      160.61     16.29 o
  12   4  16      129.79      127.86     15.43 o
  13   4  16      471.47      467.05     27.29 o
  14   4  16      480.34      554.59     31.37 o
  15   4  16        7.63       -0.27      9.98 o
   5   5  16      147.75      135.44     13.96 o
   6   5  16      170.76      142.06     14.78 o
   7   5  16      195.01      228.98     18.45 o
   8   5  16      287.31      301.09     21.33 o
   9   5  16        3.03       11.08      9.40 o
  10   5  16        7.40       13.10      9.91 o
  11   5  16      109.74      120.56     15.74 o
  12   5  16       22.36       37.75     11.73 o
  13   5  16      127.42      181.39     19.58 o
   6   6  16      252.26      254.29     19.65 o
   7   6  16      191.67      225.04     19.37 o
   8   6  16      270.21      229.87     20.40 o
   9   6  16       92.76       76.29     14.02 o
   2   0  17      398.94      418.33     18.76 o
   4   0  17      288.52      239.24     13.00 o
   6   0  17      448.39      445.11     20.40 o
   8   0  17      241.59      255.97     14.57 o
  10   0  17      997.03     1049.59     43.14 o
   1   1  17      672.43      742.24     21.60 o
   2   1  17      423.76      431.80     19.44 o
   3   1  17      886.33      900.67     36.24 o
   4   1  17      962.61     1052.16     41.76 o
   5   1  17      677.09      718.36     29.80 o
   7   1  17       35.14       37.31      5.76 o
   8   1  17       87.72       91.31      8.74 o
   9   1  17      278.28      271.47     14.81 o
  10   1  17       92.70      100.64      9.19 o
   1   2  17     1007.08     1113.37     31.47 o
   2   2  17      105.93      103.72      9.19 o
   3   2  17     1112.04     1155.27     45.67 o
   4   2  17      229.00      217.02     12.52 o
   5   2  17      114.57      139.35     10.08 o
   6   2  17        3.31        9.98      4.29 o
   7   2  17        0.17        2.64      4.08 o
   8   2  17      127.54      125.77      9.77 o
   9   2  17       36.96       46.19      6.72 o
   1   3  17        3.38        8.96      3.63 o
   2   3  17      258.95      277.06     15.36 o
   3   3  17       17.83       22.39      5.52 o
   4   3  17      395.54      436.71     20.74 o
   5   3  17       59.34       68.85      7.37 o
   6   3  17      616.89      614.56     26.81 o
   7   3  17       44.72       57.81      6.99 o
   9   3  17      603.15      581.48     28.84 o
  10   3  17       79.09       80.41     11.86 o
  11   3  17       11.40       15.57      8.57 o
  12   3  17       26.78       24.62      9.81 o
  13   3  17       96.58       97.55     13.65 o
  14   3  17      257.90      264.51     20.47 o
  15   3  17        5.09       15.05      9.91 o
   1   4  17        2.52        2.13      5.73 o
   7   4  17      147.40      178.99     15.67 o
   8   4  17      520.07      573.04     29.39 o
   9   4  17        0.18        3.39      8.26 o
  10   4  17       81.42       94.81     13.44 o
  11   4  17       98.87      109.04     14.30 o
  12   4  17       19.93       24.04     10.87 o
  13   4  17      272.35      298.73     22.73 o
  14   4  17        9.23       10.12     10.36 o
  15   4  17        9.34        5.42     10.49 o
   7   5  17       26.48       23.45      9.94 o
   8   5  17      671.33      750.97     36.86 o
   9   5  17       63.35       69.61     13.03 o
  10   5  17        4.55        1.23      9.26 o
  11   5  17      141.79      159.27     18.24 o
  12   5  17      225.80      252.30     21.91 o
   7   6  17      242.27      253.91     20.50 o
   8   6  17      159.86      167.61     18.24 o
   2   0  18      204.06      310.97     15.36 o
   4   0  18     1605.49     1759.86     67.62 o
   6   0  18      314.21      287.82     15.46 o
   8   0  18      126.30      137.40     11.28 o
  10   0  18     3791.24     3847.48    144.46 o
   0   1  18      721.54      744.38     30.83 o
   1   1  18       13.94       15.36      4.22 o
   2   1  18      194.63      182.38     11.11 o
   3   1  18     1215.59     1203.00     47.35 o
   4   1  18      321.98      368.47     17.52 o
   5   1  18      565.05      603.18     25.99 o
   6   1  18      254.94      266.36     14.02 o
   7   1  18       39.66       45.98      6.34 o
   8   1  18      245.54      265.54     14.57 o
   9   1  18       57.49       52.43      7.27 o
  10   1  18       27.30       26.40      6.38 o
   0   2  18     3404.44     3734.47    139.56 o
   1   2  18      940.02     1059.81     42.66 o
   2   2  18      972.96      987.70     39.95 o
   3   2  18      909.53      912.47     37.20 o
   4   2  18       33.70       32.37      5.49 o
   5   2  18      373.59      375.98     18.17 o
   6   2  18      292.25      314.09     16.08 o
   7   2  18      166.89      158.55     11.14 o
   8   2  18       18.40       23.52      5.49 o
   0   3  18      215.38      233.41     14.50 o
   1   3  18      243.84      283.64     15.94 o
   2   3  18        8.10       19.61      5.55 o
   3   3  18        7.05       14.09      5.28 o
   4   3  18      720.95      756.11     32.27 o
   5   3  18      493.92      509.02     23.45 o
   6   3  18      288.85      295.40     16.32 o
  12   3  18       39.21       39.30     10.80 o
  13   3  18       25.10       29.97     10.63 o
  14   3  18       98.69      109.28     14.47 o
  15   3  18       71.63       72.93     13.03 o
   9   4  18      338.75      366.76     22.56 o
  10   4  18        0.38        2.91      8.78 o
  11   4  18      155.20      200.73     18.69 o
  12   4  18       37.11       37.20     11.56 o
  13   4  18       36.79       45.19     12.31 o
  14   4  18       17.86       26.95     11.69 o
   8   5  18       39.77       45.98     11.56 o
   9   5  18        6.28        7.96      9.67 o
  10   5  18       21.26       21.57     10.90 o
  11   5  18        2.58        6.34     10.49 o
  12   5  18       35.01       34.29     12.52 o
   4   0  19     3582.39     3830.65    142.99 o
   6   0  19      524.69      619.98     27.12 o
   8   0  19        8.42       11.69      5.28 o
  10   0  19      593.47      644.29     29.25 o
   1   1  19       16.74       22.77      4.97 o
   2   1  19      199.78      190.68     11.52 o
   3   1  19      101.74      139.01     10.08 o
   4   1  19      495.28      517.18     22.97 o
   5   1  19      254.27      284.50     15.02 o
   6   1  19      818.96      849.65     35.04 o
   7   1  19       34.97       36.14      6.14 o
   8   1  19      891.49      920.15     37.86 o
   9   1  19      432.66      416.03     20.20 o
   1   2  19      139.42      133.14     10.84 o
   2   2  19      110.38      122.31     10.08 o
   3   2  19      837.94      887.03     36.48 o
   4   2  19        1.86        2.40      4.08 o
   5   2  19      467.77      493.56     22.56 o
   6   2  19      134.77      133.90     10.63 o
   7   2  19       37.68       40.67      6.17 o
   8   2  19      532.15      519.34     23.52 o
   1   3  19       31.97       47.56      7.41 o
   2   3  19      368.48      383.66     19.92 o
   3   3  19      150.40      176.07     13.00 o
   4   3  19      576.47      600.85     27.09 o
   5   3  19      702.41      742.77     32.13 o
  12   4  19       34.40       44.10     11.90 o
  13   4  19       64.02       70.09     13.85 o
  14   4  19       27.14       30.89     11.93 o
  11   5  19        6.11        3.36     10.39 o
   6   0  20      535.79      596.70     26.51 o
   8   0  20       16.19       15.19      5.83 o
   2   1  20      185.27      209.37     12.45 o
   3   1  20      818.28      946.83     38.47 o
   4   1  20      207.20      232.21     13.48 o
   5   1  20       60.02       66.11      7.48 o
   6   1  20       41.20       41.66      6.75 o
   7   1  20      364.95      379.17     18.76 o
   8   1  20      442.56      426.66     20.71 o
   9   1  20       55.96       57.47      7.78 o
   1   2  20       25.93       32.64      5.90 o
   2   2  20      306.38      334.49     17.25 o
   3   2  20       45.86       56.23      6.93 o
   4   2  20       21.45       17.56      5.38 o
   5   2  20      156.13      176.38     11.93 o
   6   2  20       27.02       25.07      5.62 o
   7   2  20      264.14      236.87     14.30 o
   1   3  20      616.80      685.37     30.52 o
   2   3  20     2820.97     2839.45    108.05 o
   3   3  20      412.94      479.02     23.21 o
   4   3  20      383.81      440.00     21.74 o
   3   1  21      178.63      207.96     12.76 o
   4   1  21       14.62       17.49      5.42 o
   5   1  21       83.04       79.62      8.37 o
   6   1  21       56.42       59.73      7.75 o
   7   1  21       77.78       87.47      8.98 o
   8   1  21       14.15       13.99      5.73 o
   2   2  21      854.16      866.08     36.35 o
   3   2  21      125.89      135.06     11.04 o
   4   2  21       55.13       50.89      6.96 o
   5   2  21       12.68        9.74      5.25 o
   6   2  21        5.40        6.82      5.11 o
   2   3  21     3026.48     3234.70    122.62 o
   3   3  21      548.65      619.78     28.39 o
   5   1  22       57.32       66.83      8.02 o
   6   1  22        3.88        7.17      5.31 o
   7   1  22      126.22      152.69     12.17 o
   8   1  22       16.91       15.84      6.31 o
   3   2  22      213.78      228.74     14.33 o
   4   2  22       43.23       47.94      7.10 o
   5   2  22       72.56       74.58      8.40 o
   6   2  22       41.35       41.90      6.86 o
   7   1  23       17.54       25.24      6.72 o
   5   2  23       22.53       25.55      6.21 o
 
